# Supplementary material for: Vineyard Soil Microbiome Composition Related to Rotundone Concentration in Australian Cool Climate ‘Peppery’ Shiraz Grapes
Source: Front Microbiol. 2019 Jul 16;10:1607. doi: 10.3389/fmicb.2019.01607 (PMC6646731; doi:10.3389/fmicb.2019.01607)
Supplement: Supplementary file 2 [file Table_1.XLSX]

## Sheet: 16SNode Topology
Table S7. Network topology summary for bacterial (16Sr RNA) community data.
Classification	Level	OTU	Lineage
Network-Hubs	Rotundone2017-High	2326	Bacteria_p, Bacteria_c, Bacteria_o, Bacteria_f
		4598	Proteobacteria, Deltaproteobacteria, Deltaproteobacteria_o, Deltaproteobacteria_f
Module-Hubs	Rotundone2017-High	53	Proteobacteria, Alphaproteobacteria, Rhizobiales, Hyphomicrobiaceae
		434	Proteobacteria, Alphaproteobacteria, Rhizobiales, Hyphomicrobiaceae
		2513	Armatimonadetes, Armatimonadia, Armatimonadales, Armatimonadaceae
		54	Proteobacteria, Alphaproteobacteria, Rhizobiales, Rhizobiales_f
		145	Proteobacteria, Alphaproteobacteria, Alphaproteobacteria_o, Alphaproteobacteria_f
		5	Proteobacteria, Alphaproteobacteria, Rhizobiales, Rhizobiales_f
		138	Proteobacteria, Alphaproteobacteria, Rhodospirillales, Rhodospirillales_f
		18	Proteobacteria, Betaproteobacteria, Betaproteobacteria_o, Betaproteobacteria_f
		1165	Acidobacteria, Acidobacteria_Gp3, Acidobacteria_Gp3_o, Acidobacteria_Gp3_f
		75	Actinobacteria, Actinobacteria, Actinomycetales, Nocardioidaceae
		65	Actinobacteria, Actinobacteria, Gaiellales, Gaiellaceae
		42	Proteobacteria, Gammaproteobacteria, Pseudomonadales, Pseudomonadaceae
		2930	Acidobacteria, Acidobacteria_Gp15, Acidobacteria_Gp15_o, Acidobacteria_Gp15_f
		1156	Proteobacteria, Alphaproteobacteria, Rhodospirillales, Rhodospirillaceae
		3038	Planctomycetes, Planctomycetia, Planctomycetales, Planctomycetaceae
		1099	Acidobacteria, Acidobacteria_Gp13, Acidobacteria_Gp13_o, Acidobacteria_Gp13_f
	Rotundone2017-HighNM	65	Actinobacteria, Actinobacteria, Gaiellales, Gaiellaceae
		638	Gemmatimonadetes, Gemmatimonadetes, Gemmatimonadales, Gemmatimonadaceae
		86	Gemmatimonadetes, Gemmatimonadetes, Gemmatimonadales, Gemmatimonadaceae
		154	Actinobacteria, Actinobacteria, Gaiellales, Gaiellaceae
		113	Proteobacteria, Alphaproteobacteria, Rhodospirillales, Rhodospirillaceae
		10	Acidobacteria, Acidobacteria_Gp4, Acidobacteria_Gp4_o, Acidobacteria_Gp4_f
		145	Proteobacteria, Alphaproteobacteria, Alphaproteobacteria_o, Alphaproteobacteria_f
		143	Actinobacteria, Actinobacteria, Solirubrobacterales, Conexibacteraceae
		187	Gemmatimonadetes, Gemmatimonadetes, Gemmatimonadales, Gemmatimonadaceae
		204	candidate division WPS-1, candidate division WPS-1_c, candidate division WPS-1_o, candidate division WPS-1_f
		29	Actinobacteria, Actinobacteria, Acidimicrobiales, Acidimicrobineae_f
		170	Acidobacteria, Acidobacteria_Gp16, Acidobacteria_Gp16_o, Acidobacteria_Gp16_f
		392	Bacteroidetes, Sphingobacteriia, Sphingobacteriales, Chitinophagaceae
		72	Acidobacteria, Acidobacteria_Gp7, Acidobacteria_Gp7_o, Acidobacteria_Gp7_f
		607	Nitrospirae, Nitrospira, Nitrospirales, Nitrospiraceae
		889	Proteobacteria, Alphaproteobacteria, Rhodospirillales, Rhodospirillaceae
		69	Proteobacteria, Alphaproteobacteria, Rhizobiales, Rhizobiales_incertae_sedis
		216	Proteobacteria, Alphaproteobacteria, Rhodospirillales, Rhodospirillaceae
		616	Actinobacteria, Actinobacteria, Acidimicrobiales, Iamiaceae
		969	Proteobacteria, Betaproteobacteria, Ferrovales, Ferrovaceae
		2314	Gemmatimonadetes, Gemmatimonadetes, Gemmatimonadales, Gemmatimonadaceae
		2965	Proteobacteria, Alphaproteobacteria, Rhodospirillales, Rhodospirillaceae
		68	Proteobacteria, Alphaproteobacteria, Caulobacterales, Caulobacteraceae
		134	Acidobacteria, Acidobacteria_Gp2, Acidobacteria_Gp2_o, Acidobacteria_Gp2_f
		138	Proteobacteria, Alphaproteobacteria, Rhodospirillales, Rhodospirillales_f
		1312	Acidobacteria, Acidobacteria_Gp4, Acidobacteria_Gp4_o, Acidobacteria_Gp4_f
Connectors	Rotundone2017-High	1787	Gemmatimonadetes, Gemmatimonadetes, Gemmatimonadales, Gemmatimonadaceae
		3453	Acidobacteria, Acidobacteria_Gp4, Acidobacteria_Gp4_o, Acidobacteria_Gp4_f
		4297	Bacteria_p, Bacteria_c, Bacteria_o, Bacteria_f
		11370	Bacteria_p, Bacteria_c, Bacteria_o, Bacteria_f
		1248	Verrucomicrobia, Spartobacteria, Spartobacteria_o, Spartobacteria_f
		242	Acidobacteria, Acidobacteria_Gp2, Acidobacteria_Gp2_o, Acidobacteria_Gp2_f
		746	Acidobacteria, Acidobacteria_Gp1, Acidobacteria_Gp1_o, Acidobacteria_Gp1_f
		4188	Chloroflexi, Chloroflexia, Chloroflexia_o, Chloroflexia_f
		2215	Bacteria_p, Bacteria_c, Bacteria_o, Bacteria_f
		1160	Proteobacteria, Alphaproteobacteria, Rhodospirillales, Acetobacteraceae
		2034	Proteobacteria, Alphaproteobacteria, Rhodospirillales, Rhodospirillaceae
		3589	Proteobacteria, Gammaproteobacteria, Xanthomonadales, Sinobacteraceae
		927	Parcubacteria, Parcubacteria_c, Parcubacteria_o, Parcubacteria_f
		911	Firmicutes, Firmicutes_c, Firmicutes_o, Firmicutes_f
		3509	Proteobacteria, Alphaproteobacteria, Rhizobiales, Rhizobiales_f
		190	Proteobacteria, Betaproteobacteria, Burkholderiales, Burkholderiales_f
		45	Proteobacteria, Alphaproteobacteria, Sphingomonadales, Erythrobacteraceae
		4500	Armatimonadetes, Armatimonadia, Armatimonadales, Armatimonadaceae
		5830	Proteobacteria, Deltaproteobacteria, Myxococcales, Phaselicystidaceae
		1279	Chloroflexi, Anaerolineae, Anaerolineales, Anaerolineaceae
		1634	Bacteroidetes, Sphingobacteriia, Sphingobacteriales, Chitinophagaceae
		788	Actinobacteria, Actinobacteria, Gaiellales, Gaiellaceae
		1891	Verrucomicrobia, Subdivision3, Subdivision3_o, Subdivision3_f
		535	Actinobacteria, Actinobacteria, Actinobacteria_o, Actinobacteria_f
		895	Verrucomicrobia, Subdivision3, Subdivision3_o, Subdivision3_f
		9738	Proteobacteria, Deltaproteobacteria, Myxococcales, Haliangiaceae
		632	Proteobacteria, Alphaproteobacteria, Alphaproteobacteria_incertae_sedis, Alphaproteobacteria_incertae_sedis_f
		714	Acidobacteria, Acidobacteria_Gp2, Acidobacteria_Gp2_o, Acidobacteria_Gp2_f
		12510	Firmicutes, Bacilli, Bacillales, Bacillaceae 1
		4481	Bacteroidetes, Sphingobacteriia, Sphingobacteriales, Chitinophagaceae
		988	Proteobacteria, Alphaproteobacteria, Caulobacterales, Caulobacteraceae
		1713	Bacteria_p, Bacteria_c, Bacteria_o, Bacteria_f
		1666	Proteobacteria, Alphaproteobacteria, Rhodobacterales, Rhodobacteraceae
		120	Proteobacteria, Alphaproteobacteria, Rhizobiales, Methylobacteriaceae
		2150	Acidobacteria, Acidobacteria_Gp13, Acidobacteria_Gp13_o, Acidobacteria_Gp13_f
		591	Verrucomicrobia, Subdivision3, Subdivision3_o, Subdivision3_f
		81	Actinobacteria, Actinobacteria, Actinomycetales, Nakamurellaceae
		866	Acidobacteria, Acidobacteria_Gp1, Acidobacteria_Gp1_o, Acidobacteria_Gp1_f
		2809	Acidobacteria, Acidobacteria_Gp13, Acidobacteria_Gp13_o, Acidobacteria_Gp13_f
		348	Gemmatimonadetes, Gemmatimonadetes, Gemmatimonadales, Gemmatimonadaceae
		449	Actinobacteria, Actinobacteria, Actinomycetales, Micromonosporaceae
		2191	Bacteroidetes, Cytophagia, Cytophagales, Cytophagales_f
		1325	Proteobacteria, Alphaproteobacteria, Rhizobiales, Rhizobiales_incertae_sedis
		184	Acidobacteria, Acidobacteria_Gp2, Acidobacteria_Gp2_o, Acidobacteria_Gp2_f
		223	Proteobacteria, Alphaproteobacteria, Rhodospirillales, Rhodospirillaceae
		11	Proteobacteria, Alphaproteobacteria, Sphingomonadales, Sphingomonadaceae
		2726	Proteobacteria, Deltaproteobacteria, Myxococcales, Cystobacterineae_f
		114	Acidobacteria, Acidobacteria_Gp3, Acidobacteria_Gp3_o, Acidobacteria_Gp3_f
		3894	Verrucomicrobia, Spartobacteria, Spartobacteria_o, Spartobacteria_f
		384	Proteobacteria, Betaproteobacteria, Burkholderiales, Burkholderiaceae
		401	Actinobacteria, Actinobacteria, Actinomycetales, Nocardioidaceae
	Rotundone2017-HighNM	571	candidate division WPS-1, candidate division WPS-1_c, candidate division WPS-1_o, candidate division WPS-1_f
		1205	Proteobacteria, Betaproteobacteria, Burkholderiales, Comamonadaceae
		2753	Bacteria_p, Bacteria_c, Bacteria_o, Bacteria_f
		5696	Bacteria_p, Bacteria_c, Bacteria_o, Bacteria_f
		51	Proteobacteria, Alphaproteobacteria, Sphingomonadales, Sphingomonadaceae
		4297	Bacteria_p, Bacteria_c, Bacteria_o, Bacteria_f
		2976	Proteobacteria, Alphaproteobacteria, Rhizobiales, Rhizobiales_f
		2249	Proteobacteria, Alphaproteobacteria, Alphaproteobacteria_o, Alphaproteobacteria_f
		3685	Actinobacteria, Actinobacteria, Actinomycetales, Micromonosporaceae
		3696	Planctomycetes, Planctomycetia, Planctomycetales, Planctomycetaceae
		12812	Acidobacteria, Acidobacteria_Gp4, Acidobacteria_Gp4_o, Acidobacteria_Gp4_f
		5906	Verrucomicrobia, Subdivision3, Subdivision3_o, Subdivision3_f
		617	Proteobacteria, Alphaproteobacteria, Alphaproteobacteria_incertae_sedis, Alphaproteobacteria_incertae_sedis_f
		275	Acidobacteria, Acidobacteria_Gp6, Acidobacteria_Gp6_o, Acidobacteria_Gp6_f
Peripheral	Rotundone2017-Low	5	Proteobacteria, Alphaproteobacteria, Rhizobiales, Rhizobiales_f
		106	Actinobacteria, Actinobacteria, Gaiellales, Gaiellaceae
		593	Bacteroidetes, Cytophagia, Cytophagales, Cytophagales_f
		1251	Bacteroidetes, Sphingobacteriia, Sphingobacteriales, Chitinophagaceae
		1099	Acidobacteria, Acidobacteria_Gp13, Acidobacteria_Gp13_o, Acidobacteria_Gp13_f
		920	Bacteria_p, Bacteria_c, Bacteria_o, Bacteria_f
		1666	Proteobacteria, Alphaproteobacteria, Rhodobacterales, Rhodobacteraceae
		1933	Verrucomicrobia, Subdivision3, Subdivision3_o, Subdivision3_f
		2673	Proteobacteria, Betaproteobacteria, Burkholderiales, Burkholderiales_incertae_sedis
		2727	Planctomycetes, Planctomycetia, Planctomycetales, Planctomycetaceae
		3608	Planctomycetes, Planctomycetia, Planctomycetales, Planctomycetaceae
		2522	Bacteria_p, Bacteria_c, Bacteria_o, Bacteria_f
		5490	Actinobacteria, Actinobacteria, Actinomycetales, Nocardiaceae
		4543	Bacteroidetes, Sphingobacteriia, Sphingobacteriales, Chitinophagaceae
		4500	Armatimonadetes, Armatimonadia, Armatimonadales, Armatimonadaceae
		3535	Verrucomicrobia, Verrucomicrobiae, Verrucomicrobiales, Verrucomicrobiaceae
		3920	Actinobacteria, Actinobacteria, Actinomycetales, Cellulomonadaceae
		3919	Gemmatimonadetes, Gemmatimonadetes, Gemmatimonadales, Gemmatimonadaceae
		4334	Gemmatimonadetes, Gemmatimonadetes, Gemmatimonadales, Gemmatimonadaceae
		3581	Bacteria_p, Bacteria_c, Bacteria_o, Bacteria_f
		13590	Planctomycetes, Planctomycetia, Planctomycetales, Planctomycetaceae
		9457	Bacteria_p, Bacteria_c, Bacteria_o, Bacteria_f
		7437	Planctomycetes, Planctomycetia, Planctomycetales, Planctomycetaceae
	Rotundone2017-High	4397	Planctomycetes, Planctomycetia, Planctomycetales, Planctomycetaceae
		5062	Planctomycetes, Planctomycetia, Planctomycetales, Planctomycetaceae
		208	Proteobacteria, Alphaproteobacteria, Rhodospirillales, Acetobacteraceae
		2030	Gemmatimonadetes, Gemmatimonadetes, Gemmatimonadales, Gemmatimonadaceae
		1036	Acidobacteria, Acidobacteria_Gp1, Acidobacteria_Gp1_o, Acidobacteria_Gp1_f
		305	Proteobacteria, Alphaproteobacteria, Rhizobiales, Rhizobiales_f
		1060	Gemmatimonadetes, Gemmatimonadetes, Gemmatimonadales, Gemmatimonadaceae
		1379	Actinobacteria, Actinobacteria, Actinomycetales, Actinomycetales_f
		5186	Planctomycetes, Planctomycetia, Planctomycetales, Planctomycetaceae
		2702	Proteobacteria, Alphaproteobacteria, Alphaproteobacteria_o, Alphaproteobacteria_f
		217	Gemmatimonadetes, Gemmatimonadetes, Gemmatimonadales, Gemmatimonadaceae
		925	Proteobacteria, Gammaproteobacteria, Xanthomonadales, Xanthomonadaceae
		433	Bacteroidetes, Sphingobacteriia, Sphingobacteriales, Chitinophagaceae
		235	Proteobacteria, Gammaproteobacteria, Xanthomonadales, Xanthomonadaceae
		3021	Proteobacteria, Alphaproteobacteria, Rhodobacterales, Rhodobacteraceae
		923	Actinobacteria, Actinobacteria, Gaiellales, Gaiellaceae
		203	Actinobacteria, Actinobacteria, Actinomycetales, Microbacteriaceae
		211	Gemmatimonadetes, Gemmatimonadetes, Gemmatimonadales, Gemmatimonadaceae
		2235	Gemmatimonadetes, Gemmatimonadetes, Gemmatimonadales, Gemmatimonadaceae
		2395	Actinobacteria, Actinobacteria, Solirubrobacterales, Solirubrobacteraceae
		2608	Proteobacteria, Betaproteobacteria, Burkholderiales, Comamonadaceae
		560	Proteobacteria, Alphaproteobacteria, Rhizobiales, Hyphomicrobiaceae
		518	Bacteroidetes, Cytophagia, Cytophagales, Cytophagales_f
		9874	Bacteroidetes, Cytophagia, Cytophagales, Cytophagales_f
		2112	Bacteroidetes, Sphingobacteriia, Sphingobacteriales, Sphingobacteriaceae
		70	Proteobacteria, Alphaproteobacteria, Sphingomonadales, Sphingomonadaceae
		2428	Chloroflexi, Ktedonobacteria, Ktedonobacterales, Thermosporotrichaceae
		1759	Proteobacteria, Deltaproteobacteria, Myxococcales, Myxococcales_f
		1184	Proteobacteria, Alphaproteobacteria, Rhizobiales, Bradyrhizobiaceae
		124	Acidobacteria, Acidobacteria_Gp1, Acidobacteria_Gp1_o, Acidobacteria_Gp1_f
		157	Acidobacteria, Acidobacteria_Gp4, Acidobacteria_Gp4_o, Acidobacteria_Gp4_f
		1263	Bacteroidetes, Flavobacteriia, Flavobacteriales, Flavobacteriaceae
		170	Acidobacteria, Acidobacteria_Gp16, Acidobacteria_Gp16_o, Acidobacteria_Gp16_f
		274	Verrucomicrobia, Spartobacteria, Spartobacteria_o, Spartobacteria_f
		261	Proteobacteria, Gammaproteobacteria, Xanthomonadales, Xanthomonadaceae
		343	Actinobacteria, Actinobacteria, Solirubrobacterales, Solirubrobacterales_f
		945	Proteobacteria, Alphaproteobacteria, Rhodospirillales, Rhodospirillaceae
		82	Acidobacteria, Acidobacteria_Gp1, Acidobacteria_Gp1_o, Acidobacteria_Gp1_f
		1449	Proteobacteria, Betaproteobacteria, Burkholderiales, Burkholderiales_f
		295	Acidobacteria, Acidobacteria_Gp7, Acidobacteria_Gp7_o, Acidobacteria_Gp7_f
		3025	Bacteria_p, Bacteria_c, Bacteria_o, Bacteria_f
		480	Proteobacteria, Alphaproteobacteria, Rhodospirillales, Rhodospirillaceae
		4308	Acidobacteria, Acidobacteria_Gp4, Acidobacteria_Gp4_o, Acidobacteria_Gp4_f
		1315	candidate division WPS-2, candidate division WPS-2_c, candidate division WPS-2_o, candidate division WPS-2_f
		2177	Candidatus Saccharibacteria, Candidatus Saccharibacteria_c, Candidatus Saccharibacteria_o, Candidatus Saccharibacteria_f
		3400	Acidobacteria, Acidobacteria_Gp3, Acidobacteria_Gp3_o, Acidobacteria_Gp3_f
		3464	Bacteria_p, Bacteria_c, Bacteria_o, Bacteria_f
		1987	Actinobacteria, Actinobacteria, Acidimicrobiales, Iamiaceae
		231	Acidobacteria, Acidobacteria_Gp3, Acidobacteria_Gp3_o, Acidobacteria_Gp3_f
		43	Proteobacteria, Gammaproteobacteria, Gammaproteobacteria_o, Gammaproteobacteria_f
		144	Actinobacteria, Actinobacteria, Gaiellales, Gaiellaceae
		2883	Proteobacteria, Alphaproteobacteria, Rhizobiales, Rhizobiales_incertae_sedis
		67	Actinobacteria, Actinobacteria, Actinomycetales, Frankineae_f
		504	Acidobacteria, Acidobacteria_Gp2, Acidobacteria_Gp2_o, Acidobacteria_Gp2_f
		3069	Actinobacteria, Actinobacteria, Actinomycetales, Micrococcaceae
		302	Proteobacteria, Betaproteobacteria, Ferrovales, Ferrovaceae
		1914	Planctomycetes, Phycisphaerae, Phycisphaerales, Phycisphaeraceae
		250	Proteobacteria, Betaproteobacteria, Betaproteobacteria_o, Betaproteobacteria_f
		1517	Actinobacteria, Actinobacteria, Actinomycetales, Pseudonocardiaceae
		2094	Acidobacteria, Acidobacteria_Gp7, Acidobacteria_Gp7_o, Acidobacteria_Gp7_f
		5674	Actinobacteria, Actinobacteria, Solirubrobacterales, Solirubrobacterales_f
		284	Actinobacteria, Thermoleophilia, Thermoleophilales, Thermoleophilaceae
		2861	Bacteria_p, Bacteria_c, Bacteria_o, Bacteria_f
		678	Bacteroidetes, Sphingobacteriia, Sphingobacteriales, Chitinophagaceae
		2897	Gemmatimonadetes, Gemmatimonadetes, Gemmatimonadales, Gemmatimonadaceae
		3243	Planctomycetes, Planctomycetia, Planctomycetales, Planctomycetaceae
		3410	Proteobacteria, Alphaproteobacteria, Rhizobiales, Rhizobiales_f
		441	Bacteria_p, Bacteria_c, Bacteria_o, Bacteria_f
		702	Acidobacteria, Acidobacteria_Gp15, Acidobacteria_Gp15_o, Acidobacteria_Gp15_f
		1014	Proteobacteria, Deltaproteobacteria, Deltaproteobacteria_o, Deltaproteobacteria_f
		2828	Bacteria_p, Bacteria_c, Bacteria_o, Bacteria_f
		541	Acidobacteria, Acidobacteria_Gp5, Acidobacteria_Gp5_o, Acidobacteria_Gp5_f
		1526	Proteobacteria, Alphaproteobacteria, Rhizobiales, Rhizobiales_f
		943	Verrucomicrobia, Subdivision3, Subdivision3_o, Subdivision3_f
		1254	Planctomycetes, Planctomycetia, Planctomycetales, Planctomycetaceae
		755	Proteobacteria, Alphaproteobacteria, Rhizobiales, Rhizobiales_f
		344	Proteobacteria, Alphaproteobacteria, Rhizobiales, Methylobacteriaceae
		1133	Gemmatimonadetes, Gemmatimonadetes, Gemmatimonadales, Gemmatimonadaceae
		8327	Proteobacteria, Alphaproteobacteria, Rhodospirillales, Rhodospirillaceae
		1245	Proteobacteria, Alphaproteobacteria, Rhizobiales, Rhizobiales_f
		3273	candidate division WPS-1, candidate division WPS-1_c, candidate division WPS-1_o, candidate division WPS-1_f
		222	Proteobacteria, Alphaproteobacteria, Rhodospirillales, Rhodospirillaceae
		833	Actinobacteria, Actinobacteria, Actinomycetales, Streptosporangineae_f
		735	Proteobacteria, Alphaproteobacteria, Rhodospirillales, Rhodospirillales_f
		143	Actinobacteria, Actinobacteria, Solirubrobacterales, Conexibacteraceae
		720	Proteobacteria, Alphaproteobacteria, Rhizobiales, Beijerinckiaceae
		2753	Bacteria_p, Bacteria_c, Bacteria_o, Bacteria_f
		3521	Bacteroidetes, Sphingobacteriia, Sphingobacteriales, Chitinophagaceae
		154	Actinobacteria, Actinobacteria, Gaiellales, Gaiellaceae
		126	Bacteria_p, Bacteria_c, Bacteria_o, Bacteria_f
		29	Actinobacteria, Actinobacteria, Acidimicrobiales, Acidimicrobineae_f
		34	Gemmatimonadetes, Gemmatimonadetes, Gemmatimonadales, Gemmatimonadaceae
		69	Proteobacteria, Alphaproteobacteria, Rhizobiales, Rhizobiales_incertae_sedis
		2785	Proteobacteria, Deltaproteobacteria, Myxococcales, Labilitrichaceae
		2814	Chloroflexi, Anaerolineae, Anaerolineales, Anaerolineaceae
		6770	Verrucomicrobia, Opitutae, Opitutales, Opitutaceae
		1404	candidate division WPS-1, candidate division WPS-1_c, candidate division WPS-1_o, candidate division WPS-1_f
		156	Actinobacteria, Actinobacteria, Actinomycetales, Nocardioidaceae
		619	Actinobacteria, Actinobacteria, Actinomycetales, Pseudonocardiaceae
		106	Actinobacteria, Actinobacteria, Gaiellales, Gaiellaceae
		35	Acidobacteria, Acidobacteria_Gp1, Acidobacteria_Gp1_o, Acidobacteria_Gp1_f
		333	Proteobacteria, Alphaproteobacteria, Rhizobiales, Methylobacteriaceae
		779	Acidobacteria, Acidobacteria_Gp2, Acidobacteria_Gp2_o, Acidobacteria_Gp2_f
		113	Proteobacteria, Alphaproteobacteria, Rhodospirillales, Rhodospirillaceae
		254	Actinobacteria, Actinobacteria, Acidimicrobiales, Iamiaceae
		3284	Acidobacteria, Acidobacteria_Gp16, Acidobacteria_Gp16_o, Acidobacteria_Gp16_f
		581	Acidobacteria, Acidobacteria_Gp2, Acidobacteria_Gp2_o, Acidobacteria_Gp2_f
		64	Proteobacteria, Betaproteobacteria, Rhodocyclales, Rhodocyclaceae
		869	Acidobacteria, Acidobacteria_Gp7, Acidobacteria_Gp7_o, Acidobacteria_Gp7_f
		1288	Proteobacteria, Alphaproteobacteria, Rhizobiales, Rhizobiales_f
		1491	Acidobacteria, Acidobacteria_Gp3, Acidobacteria_Gp3_o, Acidobacteria_Gp3_f
		2681	Bacteria_p, Bacteria_c, Bacteria_o, Bacteria_f
		3959	Planctomycetes, Planctomycetia, Planctomycetales, Planctomycetaceae
		165	Actinobacteria, Actinobacteria, Gaiellales, Gaiellaceae
		90	Proteobacteria, Alphaproteobacteria, Rhizobiales, Rhizobiales_f
		3696	Planctomycetes, Planctomycetia, Planctomycetales, Planctomycetaceae
		26	Bacteria_p, Bacteria_c, Bacteria_o, Bacteria_f
		1089	Proteobacteria, Deltaproteobacteria, Deltaproteobacteria_o, Deltaproteobacteria_f
		3524	Proteobacteria, Deltaproteobacteria, Myxococcales, Kofleriaceae
		814	Acidobacteria, Acidobacteria_Gp6, Acidobacteria_Gp6_o, Acidobacteria_Gp6_f
		545	Proteobacteria, Deltaproteobacteria, Deltaproteobacteria_o, Deltaproteobacteria_f
		276	Proteobacteria, Alphaproteobacteria, Rhizobiales, Rhizobiales_f
		236	Proteobacteria, Alphaproteobacteria, Rhizobiales, Rhizobiales_f
		57	Proteobacteria, Alphaproteobacteria, Alphaproteobacteria_incertae_sedis, Alphaproteobacteria_incertae_sedis_f
		1271	candidate division WPS-1, candidate division WPS-1_c, candidate division WPS-1_o, candidate division WPS-1_f
		745	Acidobacteria, Acidobacteria_Gp3, Acidobacteria_Gp3_o, Acidobacteria_Gp3_f
		2992	Bacteria_p, Bacteria_c, Bacteria_o, Bacteria_f
		667	Planctomycetes, Planctomycetia, Planctomycetales, Planctomycetaceae
		2939	Bacteria_p, Bacteria_c, Bacteria_o, Bacteria_f
		1843	Acidobacteria, Acidobacteria_Gp6, Acidobacteria_Gp6_o, Acidobacteria_Gp6_f
		3535	Verrucomicrobia, Verrucomicrobiae, Verrucomicrobiales, Verrucomicrobiaceae
		9460	Planctomycetes, Planctomycetia, Planctomycetales, Planctomycetaceae
		500	Gemmatimonadetes, Gemmatimonadetes, Gemmatimonadales, Gemmatimonadaceae
		4820	Verrucomicrobia, Subdivision3, Subdivision3_o, Subdivision3_f
		455	Proteobacteria, Alphaproteobacteria, Rhizobiales, Rhizobiales_f
		1492	Bacteria_p, Bacteria_c, Bacteria_o, Bacteria_f
		816	Acidobacteria, Acidobacteria_Gp7, Acidobacteria_Gp7_o, Acidobacteria_Gp7_f
		860	Gemmatimonadetes, Gemmatimonadetes, Gemmatimonadales, Gemmatimonadaceae
		2446	Proteobacteria, Proteobacteria_c, Proteobacteria_o, Proteobacteria_f
		3431	Acidobacteria, Acidobacteria_Gp3, Acidobacteria_Gp3_o, Acidobacteria_Gp3_f
		33	Proteobacteria, Alphaproteobacteria, Caulobacterales, Caulobacteraceae
		2527	Proteobacteria, Alphaproteobacteria, Rhodobacterales, Rhodobacteraceae
		52	Actinobacteria, Actinobacteria, Actinomycetales, Nocardioidaceae
		1698	Gemmatimonadetes, Gemmatimonadetes, Gemmatimonadales, Gemmatimonadaceae
		3070	Proteobacteria, Deltaproteobacteria, Deltaproteobacteria_o, Deltaproteobacteria_f
		216	Proteobacteria, Alphaproteobacteria, Rhodospirillales, Rhodospirillaceae
		36	Acidobacteria, Acidobacteria_Gp4, Acidobacteria_Gp4_o, Acidobacteria_Gp4_f
		252	Proteobacteria, Alphaproteobacteria, Alphaproteobacteria_o, Alphaproteobacteria_f
		2544	Bacteria_p, Bacteria_c, Bacteria_o, Bacteria_f
		1509	Acidobacteria, Acidobacteria_Gp6, Acidobacteria_Gp6_o, Acidobacteria_Gp6_f
		296	Verrucomicrobia, Spartobacteria, Spartobacteria_o, Spartobacteria_f
		32	Actinobacteria, Actinobacteria, Gaiellales, Gaiellaceae
		51	Proteobacteria, Alphaproteobacteria, Sphingomonadales, Sphingomonadaceae
		1707	Planctomycetes, Planctomycetia, Planctomycetales, Planctomycetaceae
		109	Verrucomicrobia, Spartobacteria, Spartobacteria_o, Spartobacteria_f
		611	Proteobacteria, Alphaproteobacteria, Rhodospirillales, Rhodospirillaceae
		1015	Verrucomicrobia, Spartobacteria, Spartobacteria_o, Spartobacteria_f
		1447	Actinobacteria, Actinobacteria, Solirubrobacterales, Solirubrobacterales_f
		404	Actinobacteria, Actinobacteria, Acidimicrobiales, Iamiaceae
		848	Acidobacteria, Acidobacteria_Gp1, Acidobacteria_Gp1_o, Acidobacteria_Gp1_f
		12812	Acidobacteria, Acidobacteria_Gp4, Acidobacteria_Gp4_o, Acidobacteria_Gp4_f
		93	Proteobacteria, Alphaproteobacteria, Sphingomonadales, Sphingomonadaceae
		936	Actinobacteria, Actinobacteria, Acidimicrobiales, Iamiaceae
		2055	Gemmatimonadetes, Gemmatimonadetes, Gemmatimonadales, Gemmatimonadaceae
		5865	Candidatus Saccharibacteria, Candidatus Saccharibacteria_c, Candidatus Saccharibacteria_o, Candidatus Saccharibacteria_f
		267	Actinobacteria, Actinobacteria, Actinomycetales, Geodermatophilaceae
		299	Actinobacteria, Actinobacteria, Gaiellales, Gaiellaceae
		186	Verrucomicrobia, Spartobacteria, Spartobacteria_o, Spartobacteria_f
		955	Planctomycetes, Planctomycetia, Planctomycetales, Planctomycetaceae
		528	Acidobacteria, Acidobacteria_Gp3, Acidobacteria_Gp3_o, Acidobacteria_Gp3_f
		1451	Verrucomicrobia, Subdivision3, Subdivision3_o, Subdivision3_f
		76	Acidobacteria, Acidobacteria_Gp1, Acidobacteria_Gp1_o, Acidobacteria_Gp1_f
		590	Acidobacteria, Acidobacteria_Gp2, Acidobacteria_Gp2_o, Acidobacteria_Gp2_f
		123	Proteobacteria, Alphaproteobacteria, Sphingomonadales, Sphingomonadaceae
		475	Actinobacteria, Actinobacteria, Solirubrobacterales, Patulibacteraceae
		1312	Acidobacteria, Acidobacteria_Gp4, Acidobacteria_Gp4_o, Acidobacteria_Gp4_f
		744	Verrucomicrobia, Spartobacteria, Spartobacteria_o, Spartobacteria_f
		2566	Proteobacteria, Alphaproteobacteria, Sphingomonadales, Sphingomonadaceae
		47	Bacteria_p, Bacteria_c, Bacteria_o, Bacteria_f
		244	Actinobacteria, Actinobacteria, Solirubrobacterales, Solirubrobacteraceae
		1100	Verrucomicrobia, Subdivision3, Subdivision3_o, Subdivision3_f
		1264	Gemmatimonadetes, Gemmatimonadetes, Gemmatimonadales, Gemmatimonadaceae
		2340	Bacteria_p, Bacteria_c, Bacteria_o, Bacteria_f
		1194	Acidobacteria, Acidobacteria_Gp10, Acidobacteria_Gp10_o, Acidobacteria_Gp10_f
		1440	Actinobacteria, Actinobacteria, Acidimicrobiales, Acidimicrobineae_f
		228	Proteobacteria, Betaproteobacteria, Burkholderiales, Burkholderiales_f
		1535	Acidobacteria, Acidobacteria_Gp6, Acidobacteria_Gp6_o, Acidobacteria_Gp6_f
		202	Actinobacteria, Actinobacteria, Gaiellales, Gaiellaceae
		3075	Acidobacteria, Acidobacteria_Gp10, Acidobacteria_Gp10_o, Acidobacteria_Gp10_f
		22	Acidobacteria, Acidobacteria_Gp1, Acidobacteria_Gp1_o, Acidobacteria_Gp1_f
		463	Acidobacteria, Acidobacteria_Gp1, Acidobacteria_Gp1_o, Acidobacteria_Gp1_f
		6	Acidobacteria, Acidobacteria_Gp1, Acidobacteria_Gp1_o, Acidobacteria_Gp1_f
		1390	Acidobacteria, Acidobacteria_Gp1, Acidobacteria_Gp1_o, Acidobacteria_Gp1_f
		1076	Acidobacteria, Acidobacteria_Gp4, Acidobacteria_Gp4_o, Acidobacteria_Gp4_f
		89	Actinobacteria, Actinobacteria, Actinomycetales, Geodermatophilaceae
		571	candidate division WPS-1, candidate division WPS-1_c, candidate division WPS-1_o, candidate division WPS-1_f
		376	Proteobacteria, Alphaproteobacteria, Rhodospirillales, Rhodospirillaceae
		227	Actinobacteria, Actinobacteria, Actinomycetales, Micromonosporaceae
		141	Gemmatimonadetes, Gemmatimonadetes, Gemmatimonadales, Gemmatimonadaceae
		379	Proteobacteria, Alphaproteobacteria, Rhizobiales, Hyphomicrobiaceae
		675	Proteobacteria, Alphaproteobacteria, Rhizobiales, Phyllobacteriaceae
		2001	Gemmatimonadetes, Gemmatimonadetes, Gemmatimonadales, Gemmatimonadaceae
		663	Actinobacteria, Actinobacteria, Solirubrobacterales, Solirubrobacteraceae
		5395	Armatimonadetes, Armatimonadetes_c, Armatimonadetes_o, Armatimonadetes_f
		277	Actinobacteria, Actinobacteria, Solirubrobacterales, Conexibacteraceae
		3406	Bacteroidetes, Bacteroidetes_c, Bacteroidetes_o, Bacteroidetes_f
		4244	Proteobacteria, Alphaproteobacteria, Alphaproteobacteria_o, Alphaproteobacteria_f
		10	Acidobacteria, Acidobacteria_Gp4, Acidobacteria_Gp4_o, Acidobacteria_Gp4_f
		4259	Verrucomicrobia, Subdivision3, Subdivision3_o, Subdivision3_f
		3935	Bacteroidetes, Cytophagia, Cytophagales, Cytophagales_f
		6187	Acidobacteria, Acidobacteria_Gp3, Acidobacteria_Gp3_o, Acidobacteria_Gp3_f
		844	Acidobacteria, Acidobacteria_Gp4, Acidobacteria_Gp4_o, Acidobacteria_Gp4_f
		391	Acidobacteria, Acidobacteria_Gp7, Acidobacteria_Gp7_o, Acidobacteria_Gp7_f
		428	Actinobacteria, Actinobacteria, Solirubrobacterales, Solirubrobacterales_f
		4568	Planctomycetes, Planctomycetia, Planctomycetales, Planctomycetaceae
		317	Bacteria_p, Bacteria_c, Bacteria_o, Bacteria_f
		497	Proteobacteria, Deltaproteobacteria, Deltaproteobacteria_o, Deltaproteobacteria_f
		1577	Acidobacteria, Acidobacteria_Gp6, Acidobacteria_Gp6_o, Acidobacteria_Gp6_f
		3374	Firmicutes, Firmicutes_c, Firmicutes_o, Firmicutes_f
		200	Proteobacteria, Gammaproteobacteria, Gammaproteobacteria_o, Gammaproteobacteria_f
		4716	Verrucomicrobia, Opitutae, Opitutales, Opitutaceae
		111	Proteobacteria, Betaproteobacteria, Betaproteobacteria_o, Betaproteobacteria_f
		487	Acidobacteria, Acidobacteria_Gp6, Acidobacteria_Gp6_o, Acidobacteria_Gp6_f
		818	Acidobacteria, Acidobacteria_Gp10, Acidobacteria_Gp10_o, Acidobacteria_Gp10_f
		2570	Acidobacteria, Acidobacteria_Gp6, Acidobacteria_Gp6_o, Acidobacteria_Gp6_f
		405	Actinobacteria, Actinobacteria, Actinomycetales, Geodermatophilaceae
		337	Proteobacteria, Betaproteobacteria, Burkholderiales, Burkholderiales_incertae_sedis
		897	Proteobacteria, Alphaproteobacteria, Rhizobiales, Rhizobiales_f
		2372	Actinobacteria, Actinobacteria, Acidimicrobiales, Acidimicrobiaceae
		2242	Verrucomicrobia, Spartobacteria, Spartobacteria_o, Spartobacteria_f
		133	Actinobacteria, Actinobacteria, Actinomycetales, Nocardioidaceae
		137	Acidobacteria, Acidobacteria_Gp4, Acidobacteria_Gp4_o, Acidobacteria_Gp4_f
		136	Actinobacteria, Actinobacteria, Actinomycetales, Mycobacteriaceae
		100	Actinobacteria, Actinobacteria, Gaiellales, Gaiellaceae
		466	Actinobacteria, Actinobacteria, Actinomycetales, Nocardioidaceae
		212	Actinobacteria, Actinobacteria, Actinomycetales, Pseudonocardiaceae
		2113	Acidobacteria, Acidobacteria_Gp6, Acidobacteria_Gp6_o, Acidobacteria_Gp6_f
		1656	Proteobacteria, Deltaproteobacteria, Myxococcales, Cystobacteraceae
		2004	Bacteroidetes, Sphingobacteriia, Sphingobacteriales, Sphingobacteriaceae
		353	Proteobacteria, Proteobacteria_c, Proteobacteria_o, Proteobacteria_f
		1839	Actinobacteria, Actinobacteria, Gaiellales, Gaiellaceae
		201	Proteobacteria, Alphaproteobacteria, Alphaproteobacteria_o, Alphaproteobacteria_f
		537	Actinobacteria, Actinobacteria, Solirubrobacterales, Solirubrobacterales_f
		1703	Acidobacteria, Acidobacteria_Gp6, Acidobacteria_Gp6_o, Acidobacteria_Gp6_f
		1063	Chloroflexi, Anaerolineae, Anaerolineales, Anaerolineaceae
		187	Gemmatimonadetes, Gemmatimonadetes, Gemmatimonadales, Gemmatimonadaceae
		465	Actinobacteria, Thermoleophilia, Thermoleophilales, Thermoleophilaceae
		539	Actinobacteria, Thermoleophilia, Thermoleophilales, Thermoleophilaceae
		421	Acidobacteria, Acidobacteria_Gp1, Acidobacteria_Gp1_o, Acidobacteria_Gp1_f
		711	Actinobacteria, Actinobacteria, Solirubrobacterales, Solirubrobacterales_f
		1031	Actinobacteria, Actinobacteria, Actinomycetales, Frankineae_f
		825	candidate division WPS-1, candidate division WPS-1_c, candidate division WPS-1_o, candidate division WPS-1_f
		4123	Bacteria_p, Bacteria_c, Bacteria_o, Bacteria_f
		1403	Actinobacteria, Actinobacteria, Gaiellales, Gaiellaceae
		2772	Verrucomicrobia, Verrucomicrobiae, Verrucomicrobiales, Verrucomicrobiaceae
		2538	Bacteria_p, Bacteria_c, Bacteria_o, Bacteria_f
		3652	Bacteria_p, Bacteria_c, Bacteria_o, Bacteria_f
		3448	Proteobacteria, Alphaproteobacteria, Rhodospirillales, Rhodospirillaceae
		8364	Proteobacteria, Deltaproteobacteria, Myxococcales, Nannocystineae_f
		3726	candidate division WPS-1, candidate division WPS-1_c, candidate division WPS-1_o, candidate division WPS-1_f
		4789	Bacteria_p, Bacteria_c, Bacteria_o, Bacteria_f
		689	Verrucomicrobia, Spartobacteria, Spartobacteria_o, Spartobacteria_f
		2601	Bacteria_p, Bacteria_c, Bacteria_o, Bacteria_f
		214	Proteobacteria, Alphaproteobacteria, Rhizobiales, Hyphomicrobiaceae
		641	Acidobacteria, Acidobacteria_Gp3, Acidobacteria_Gp3_o, Acidobacteria_Gp3_f
		393	Actinobacteria, Actinobacteria, Actinomycetales, Actinomycetales_f
		2529	Proteobacteria, Gammaproteobacteria, Gammaproteobacteria_o, Gammaproteobacteria_f
		3071	Gemmatimonadetes, Gemmatimonadetes, Gemmatimonadales, Gemmatimonadaceae
		37	Bacteria_p, Bacteria_c, Bacteria_o, Bacteria_f
		88	Proteobacteria, Alphaproteobacteria, Rhizobiales, Hyphomicrobiaceae
		275	Acidobacteria, Acidobacteria_Gp6, Acidobacteria_Gp6_o, Acidobacteria_Gp6_f
		2505	Actinobacteria, Actinobacteria, Gaiellales, Gaiellaceae
		13	Proteobacteria, Betaproteobacteria, Betaproteobacteria_o, Betaproteobacteria_f
		72	Acidobacteria, Acidobacteria_Gp7, Acidobacteria_Gp7_o, Acidobacteria_Gp7_f
		68	Proteobacteria, Alphaproteobacteria, Caulobacterales, Caulobacteraceae
		97	candidate division WPS-1, candidate division WPS-1_c, candidate division WPS-1_o, candidate division WPS-1_f
		152	Verrucomicrobia, Spartobacteria, Spartobacteria_o, Spartobacteria_f
		181	Proteobacteria, Betaproteobacteria, Burkholderiales, Comamonadaceae
		177	Acidobacteria, Acidobacteria_Gp1, Acidobacteria_Gp1_o, Acidobacteria_Gp1_f
		257	Actinobacteria, Actinobacteria, Solirubrobacterales, Solirubrobacteraceae
		195	Actinobacteria, Actinobacteria, Acidimicrobiales, Iamiaceae
		241	Bacteria_p, Bacteria_c, Bacteria_o, Bacteria_f
		325	Actinobacteria, Actinobacteria, Acidimicrobiales, Iamiaceae
		105	Actinobacteria, Actinobacteria, Actinomycetales, Streptomycetaceae
		425	Acidobacteria, Acidobacteria_Gp6, Acidobacteria_Gp6_o, Acidobacteria_Gp6_f
		772	Proteobacteria, Proteobacteria_c, Proteobacteria_o, Proteobacteria_f
		167	Proteobacteria, Alphaproteobacteria, Rhodospirillales, Rhodospirillaceae
		388	Proteobacteria, Alphaproteobacteria, Rhizobiales, Rhizobiales_f
		370	Acidobacteria, Acidobacteria_Gp5, Acidobacteria_Gp5_o, Acidobacteria_Gp5_f
		426	Bacteria_p, Bacteria_c, Bacteria_o, Bacteria_f
		224	Proteobacteria, Alphaproteobacteria, Sphingomonadales, Sphingomonadaceae
		324	Proteobacteria, Gammaproteobacteria, Pseudomonadales, Pseudomonadaceae
		609	Acidobacteria, Acidobacteria_Gp6, Acidobacteria_Gp6_o, Acidobacteria_Gp6_f
		553	Actinobacteria, Actinobacteria, Actinomycetales, Actinomycetales_f
		960	Acidobacteria, Acidobacteria_Gp3, Acidobacteria_Gp3_o, Acidobacteria_Gp3_f
		482	Proteobacteria, Alphaproteobacteria, Rhizobiales, Methylocystaceae
		496	Proteobacteria, Betaproteobacteria, Betaproteobacteria_o, Betaproteobacteria_f
		49	Actinobacteria, Actinobacteria, Acidimicrobiales, Iamiaceae
		196	Actinobacteria, Actinobacteria, Gaiellales, Gaiellaceae
		894	Gemmatimonadetes, Gemmatimonadetes, Gemmatimonadales, Gemmatimonadaceae
		587	Proteobacteria, Alphaproteobacteria, Rhizobiales, Rhizobiales_f
		900	Proteobacteria, Gammaproteobacteria, Xanthomonadales, Xanthomonadaceae
		1903	Proteobacteria, Deltaproteobacteria, Myxococcales, Myxococcales_f
		664	Proteobacteria, Betaproteobacteria, Rhodocyclales, Rhodocyclaceae
		60	Proteobacteria, Alphaproteobacteria, Alphaproteobacteria_incertae_sedis, Alphaproteobacteria_incertae_sedis_f
		91	Acidobacteria, Acidobacteria_Gp7, Acidobacteria_Gp7_o, Acidobacteria_Gp7_f
		836	candidate division WPS-1, candidate division WPS-1_c, candidate division WPS-1_o, candidate division WPS-1_f
		642	Proteobacteria, Proteobacteria_c, Proteobacteria_o, Proteobacteria_f
		2307	Proteobacteria, Alphaproteobacteria, Rhizobiales, Hyphomicrobiaceae
		1055	Acidobacteria, Acidobacteria_Gp6, Acidobacteria_Gp6_o, Acidobacteria_Gp6_f
		3195	Bacteria_p, Bacteria_c, Bacteria_o, Bacteria_f
		726	Proteobacteria, Betaproteobacteria, Rhodocyclales, Rhodocyclaceae
		1148	Bacteria_p, Bacteria_c, Bacteria_o, Bacteria_f
		2417	Proteobacteria, Betaproteobacteria, Rhodocyclales, Rhodocyclaceae
		2796	Planctomycetes, Planctomycetia, Planctomycetales, Planctomycetaceae
		2111	Bacteroidetes, Sphingobacteriia, Sphingobacteriales, Chitinophagaceae
		1328	Proteobacteria, Gammaproteobacteria, Chromatiales, Chromatiales_f
		1470	Proteobacteria, Deltaproteobacteria, Myxococcales, Myxococcales_f
		1773	Acidobacteria, Acidobacteria_Gp3, Acidobacteria_Gp3_o, Acidobacteria_Gp3_f
		3066	Actinobacteria, Actinobacteria, Actinomycetales, Cryptosporangiaceae
		238	Proteobacteria, Alphaproteobacteria, Rhizobiales, Roseiarcaceae
		574	Actinobacteria, Actinobacteria, Acidimicrobiales, Iamiaceae
		700	Proteobacteria, Gammaproteobacteria, Xanthomonadales, Sinobacteraceae
		1238	Gemmatimonadetes, Gemmatimonadetes, Gemmatimonadales, Gemmatimonadaceae
		4930	Acidobacteria, Acidobacteria_Gp3, Acidobacteria_Gp3_o, Acidobacteria_Gp3_f
		2675	Bacteria_p, Bacteria_c, Bacteria_o, Bacteria_f
		451	Verrucomicrobia, Spartobacteria, Spartobacteria_o, Spartobacteria_f
		1018	Proteobacteria, Betaproteobacteria, Betaproteobacteria_o, Betaproteobacteria_f
		2320	Actinobacteria, Actinobacteria, Solirubrobacterales, Conexibacteraceae
		3921	Verrucomicrobia, Spartobacteria, Spartobacteria_o, Spartobacteria_f
		191	Acidobacteria, Acidobacteria_Gp1, Acidobacteria_Gp1_o, Acidobacteria_Gp1_f
		1772	Proteobacteria, Alphaproteobacteria, Rhizobiales, Rhizobiales_f
		1465	Acidobacteria, Acidobacteria_Gp6, Acidobacteria_Gp6_o, Acidobacteria_Gp6_f
		1397	Chloroflexi, Anaerolineae, Anaerolineales, Anaerolineaceae
		3862	Actinobacteria, Actinobacteria, Actinomycetales, Frankineae_f
		1730	Gemmatimonadetes, Gemmatimonadetes, Gemmatimonadales, Gemmatimonadaceae
		7042	Bacteroidetes, Bacteroidetes_c, Bacteroidetes_o, Bacteroidetes_f
		676	Actinobacteria, Actinobacteria, Actinomycetales, Micrococcineae_f
		1528	Actinobacteria, Actinobacteria, Gaiellales, Gaiellaceae
		2362	Acidobacteria, Acidobacteria_Gp3, Acidobacteria_Gp3_o, Acidobacteria_Gp3_f
		2043	Bacteroidetes, Sphingobacteriia, Sphingobacteriales, Chitinophagaceae
		4372	Firmicutes, Firmicutes_c, Firmicutes_o, Firmicutes_f
		3596	candidate division WPS-1, candidate division WPS-1_c, candidate division WPS-1_o, candidate division WPS-1_f
		2344	Proteobacteria, Gammaproteobacteria, Pseudomonadales, Pseudomonadaceae
		1256	Proteobacteria, Betaproteobacteria, Betaproteobacteria_o, Betaproteobacteria_f
		2176	Proteobacteria, Deltaproteobacteria, Myxococcales, Haliangiaceae
		939	Actinobacteria, Actinobacteria, Actinomycetales, Frankineae_f
		1098	Acidobacteria, Acidobacteria_Gp2, Acidobacteria_Gp2_o, Acidobacteria_Gp2_f
		1506	Acidobacteria, Acidobacteria_Gp10, Acidobacteria_Gp10_o, Acidobacteria_Gp10_f
		3004	Proteobacteria, Deltaproteobacteria, Myxococcales, Kofleriaceae
		3949	Bacteria_p, Bacteria_c, Bacteria_o, Bacteria_f
		4445	Proteobacteria, Betaproteobacteria, Burkholderiales, Oxalobacteraceae
		6675	Bacteria_p, Bacteria_c, Bacteria_o, Bacteria_f
		5824	Armatimonadetes, Armatimonadetes_c, Armatimonadetes_o, Armatimonadetes_f
		398	Actinobacteria, Actinobacteria, Actinomycetales, Pseudonocardiaceae
		1582	Acidobacteria, Acidobacteria_Gp6, Acidobacteria_Gp6_o, Acidobacteria_Gp6_f
		2438	Chloroflexi, Ktedonobacteria, Ktedonobacterales, Thermosporotrichaceae
		1186	Armatimonadetes, Armatimonadetes_c, Armatimonadetes_o, Armatimonadetes_f
		2192	Nitrospirae, Nitrospira, Nitrospirales, Nitrospiraceae
		1747	Actinobacteria, Actinobacteria_c, Actinobacteria_o, Actinobacteria_f
		1592	Candidatus Saccharibacteria, Candidatus Saccharibacteria_c, Candidatus Saccharibacteria_o, Candidatus Saccharibacteria_f
		1244	Planctomycetes, Phycisphaerae, Phycisphaerales, Phycisphaeraceae
		3052	Actinobacteria, Actinobacteria, Solirubrobacterales, Solirubrobacteraceae
		3250	Planctomycetes, Planctomycetia, Planctomycetales, Planctomycetaceae
		1802	Actinobacteria, Actinobacteria, Actinomycetales, Micromonosporaceae
		2759	Actinobacteria, Actinobacteria, Acidimicrobiales, Acidimicrobineae_f
		2074	Candidatus Saccharibacteria, Candidatus Saccharibacteria_c, Candidatus Saccharibacteria_o, Candidatus Saccharibacteria_f
		1930	Bacteria_p, Bacteria_c, Bacteria_o, Bacteria_f
		13174	Actinobacteria, Actinobacteria, Actinomycetales, Micromonosporaceae
		1904	Armatimonadetes, Armatimonadia, Armatimonadales, Armatimonadaceae
		1867	Proteobacteria, Alphaproteobacteria, Rhodospirillales, Acetobacteraceae
		3415	Bacteria_p, Bacteria_c, Bacteria_o, Bacteria_f
		3602	Bacteria_p, Bacteria_c, Bacteria_o, Bacteria_f
		5783	Planctomycetes, Phycisphaerae, Tepidisphaerales, Tepidisphaeraceae
		3545	Proteobacteria, Deltaproteobacteria, Myxococcales, Polyangiaceae
		3904	Planctomycetes, Planctomycetia, Planctomycetales, Planctomycetaceae
		3612	Proteobacteria, Proteobacteria_c, Proteobacteria_o, Proteobacteria_f
		4643	Acidobacteria, Acidobacteria_Gp6, Acidobacteria_Gp6_o, Acidobacteria_Gp6_f
		6031	Planctomycetes, Planctomycetia, Planctomycetales, Planctomycetaceae
		4198	Firmicutes, Bacilli, Bacillales, Planococcaceae
		4041	Planctomycetes, Planctomycetia, Planctomycetales, Planctomycetaceae
		3239	Planctomycetes, Planctomycetia, Planctomycetales, Planctomycetaceae
		9616	Planctomycetes, Planctomycetia, Planctomycetales, Planctomycetaceae
		4719	Chloroflexi, Thermomicrobia, Sphaerobacterales, Sphaerobacteraceae
		9532	Proteobacteria, Gammaproteobacteria, Chromatiales, Ectothiorhodospiraceae
		3821	Verrucomicrobia, Subdivision3, Subdivision3_o, Subdivision3_f
		5435	Bacteria_p, Bacteria_c, Bacteria_o, Bacteria_f
		6279	Proteobacteria, Deltaproteobacteria, Bdellovibrionales, Bdellovibrionaceae
		6332	Bacteroidetes, Sphingobacteriia, Sphingobacteriales, Chitinophagaceae
		6602	Bacteria_p, Bacteria_c, Bacteria_o, Bacteria_f
		8003	Bacteria_p, Bacteria_c, Bacteria_o, Bacteria_f
		371	Acidobacteria, Acidobacteria_Gp6, Acidobacteria_Gp6_o, Acidobacteria_Gp6_f
		74	Proteobacteria, Alphaproteobacteria, Rhodospirillales, Rhodospirillales_f
		2680	Gemmatimonadetes, Gemmatimonadetes, Gemmatimonadales, Gemmatimonadaceae
		281	Actinobacteria, Actinobacteria, Actinomycetales, Nocardioidaceae
		377	Actinobacteria, Actinobacteria, Acidimicrobiales, Acidimicrobineae_f
		107	Actinobacteria, Actinobacteria, Solirubrobacterales, Solirubrobacteraceae
		148	Actinobacteria, Actinobacteria, Gaiellales, Gaiellaceae
		182	Actinobacteria, Actinobacteria, Actinomycetales, Micrococcineae_f
		263	Actinobacteria, Actinobacteria, Solirubrobacterales, Conexibacteraceae
		498	Gemmatimonadetes, Gemmatimonadetes, Gemmatimonadales, Gemmatimonadaceae
		1115	Actinobacteria, Actinobacteria, Solirubrobacterales, Solirubrobacteraceae
		386	Actinobacteria, Actinobacteria, Solirubrobacterales, Solirubrobacteraceae
		1128	Actinobacteria, Actinobacteria, Actinomycetales, Pseudonocardiaceae
		2096	Actinobacteria, Actinobacteria, Acidimicrobiales, Iamiaceae
		651	Planctomycetes, Phycisphaerae, Phycisphaerae_o, Phycisphaerae_f
		309	Gemmatimonadetes, Gemmatimonadetes, Gemmatimonadales, Gemmatimonadaceae
		430	Acidobacteria, Acidobacteria_Gp3, Acidobacteria_Gp3_o, Acidobacteria_Gp3_f
		1845	Actinobacteria, Actinobacteria, Acidimicrobiales, Iamiaceae
		2660	Acidobacteria, Acidobacteria_Gp3, Acidobacteria_Gp3_o, Acidobacteria_Gp3_f
		3704	Gemmatimonadetes, Gemmatimonadetes, Gemmatimonadales, Gemmatimonadaceae
		3042	Actinobacteria, Actinobacteria, Actinobacteria_o, Actinobacteria_f
		38	Proteobacteria, Alphaproteobacteria, Rhizobiales, Hyphomicrobiaceae
		121	Proteobacteria, Alphaproteobacteria, Rhizobiales, Rhizobiales_f
		409	Verrucomicrobia, Spartobacteria, Spartobacteria_o, Spartobacteria_f
		974	Proteobacteria, Alphaproteobacteria, Rhizobiales, Rhizobiales_f
		2484	Bacteria_p, Bacteria_c, Bacteria_o, Bacteria_f
		2852	Gemmatimonadetes, Gemmatimonadetes, Gemmatimonadales, Gemmatimonadaceae
		1991	Acidobacteria, Acidobacteria_Gp3, Acidobacteria_Gp3_o, Acidobacteria_Gp3_f
		2312	Proteobacteria, Alphaproteobacteria, Rhizobiales, Rhizobiales_f
		701	Acidobacteria, Acidobacteria_Gp3, Acidobacteria_Gp3_o, Acidobacteria_Gp3_f
		1070	Acidobacteria, Acidobacteria_Gp2, Acidobacteria_Gp2_o, Acidobacteria_Gp2_f
		283	Acidobacteria, Acidobacteria_Gp7, Acidobacteria_Gp7_o, Acidobacteria_Gp7_f
		1683	Actinobacteria, Actinobacteria, Actinomycetales, Actinomycetales_f
		23	Acidobacteria, Acidobacteria_Gp4, Acidobacteria_Gp4_o, Acidobacteria_Gp4_f
		382	candidate division WPS-1, candidate division WPS-1_c, candidate division WPS-1_o, candidate division WPS-1_f
		492	Proteobacteria, Betaproteobacteria, Betaproteobacteria_o, Betaproteobacteria_f
		1493	Gemmatimonadetes, Gemmatimonadetes, Gemmatimonadales, Gemmatimonadaceae
		2000	Proteobacteria, Alphaproteobacteria, Rhodospirillales, Acetobacteraceae
		1510	Bacteroidetes, Sphingobacteriia, Sphingobacteriales, Chitinophagaceae
		1693	Proteobacteria, Alphaproteobacteria, Caulobacterales, Caulobacteraceae
		171	Proteobacteria, Gammaproteobacteria, Xanthomonadales, Xanthomonadaceae
		83	Acidobacteria, Acidobacteria_Gp2, Acidobacteria_Gp2_o, Acidobacteria_Gp2_f
		1876	Proteobacteria, Gammaproteobacteria, Chromatiales, Chromatiales_f
		2354	Proteobacteria, Deltaproteobacteria, Myxococcales, Kofleriaceae
		2419	Verrucomicrobia, Subdivision3, Subdivision3_o, Subdivision3_f
		3136	Proteobacteria, Gammaproteobacteria, Gammaproteobacteria_o, Gammaproteobacteria_f
		3318	Bacteroidetes, Bacteroidetes_c, Bacteroidetes_o, Bacteroidetes_f
		3653	Bacteria_p, Bacteria_c, Bacteria_o, Bacteria_f
		2389	Proteobacteria, Deltaproteobacteria, Bdellovibrionales, Bdellovibrionaceae
		146	Actinobacteria, Actinobacteria, Actinomycetales, Actinomycetales_f
		135	Proteobacteria, Alphaproteobacteria, Rhodospirillales, Rhodospirillaceae
		61	Proteobacteria, Alphaproteobacteria, Rhizobiales, Rhizobiales_f
		898	Proteobacteria, Alphaproteobacteria, Rhizobiales, Methylobacteriaceae
		406	Acidobacteria, Acidobacteria_Gp6, Acidobacteria_Gp6_o, Acidobacteria_Gp6_f
		230	Acidobacteria, Acidobacteria_Gp16, Acidobacteria_Gp16_o, Acidobacteria_Gp16_f
		5297	Acidobacteria, Acidobacteria_Gp16, Acidobacteria_Gp16_o, Acidobacteria_Gp16_f
		491	Acidobacteria, Acidobacteria_Gp6, Acidobacteria_Gp6_o, Acidobacteria_Gp6_f
		514	Acidobacteria, Acidobacteria_Gp6, Acidobacteria_Gp6_o, Acidobacteria_Gp6_f
		1351	Proteobacteria, Deltaproteobacteria, Deltaproteobacteria_o, Deltaproteobacteria_f
		984	candidate division WPS-2, candidate division WPS-2_c, candidate division WPS-2_o, candidate division WPS-2_f
		1272	Actinobacteria, Actinobacteria, Solirubrobacterales, Solirubrobacterales_f
		3277	Planctomycetes, Planctomycetia, Planctomycetales, Planctomycetaceae
		12901	Planctomycetes, Planctomycetia, Planctomycetales, Planctomycetaceae
		3467	Bacteria_p, Bacteria_c, Bacteria_o, Bacteria_f
		2740	candidate division WPS-1, candidate division WPS-1_c, candidate division WPS-1_o, candidate division WPS-1_f
		3531	Verrucomicrobia, Subdivision3, Subdivision3_o, Subdivision3_f
		415	Acidobacteria, Acidobacteria_Gp1, Acidobacteria_Gp1_o, Acidobacteria_Gp1_f
		219	Proteobacteria, Betaproteobacteria, Burkholderiales, Burkholderiaceae
		511	Actinobacteria, Actinobacteria, Actinomycetales, Actinomycetales_f
		63	Proteobacteria, Alphaproteobacteria, Alphaproteobacteria_o, Alphaproteobacteria_f
		1066	Firmicutes, Bacilli, Bacillales, Bacillaceae 1
		913	Gemmatimonadetes, Gemmatimonadetes, Gemmatimonadales, Gemmatimonadaceae
		326	Verrucomicrobia, Spartobacteria, Spartobacteria_o, Spartobacteria_f
		479	Actinobacteria, Actinobacteria, Actinomycetales, Micromonosporaceae
		542	Bacteria_p, Bacteria_c, Bacteria_o, Bacteria_f
		1211	Bacteria_p, Bacteria_c, Bacteria_o, Bacteria_f
		2023	Actinobacteria, Actinobacteria, Actinobacteria_o, Actinobacteria_f
		2445	Planctomycetes, Phycisphaerae, Phycisphaerae_o, Phycisphaerae_f
		852	Acidobacteria, Acidobacteria_Gp17, Acidobacteria_Gp17_o, Acidobacteria_Gp17_f
		585	Proteobacteria, Alphaproteobacteria, Rhizobiales, Rhizobiales_f
		3570	Actinobacteria, Actinobacteria, Actinomycetales, Actinomycetales_f
		458	Acidobacteria, Acidobacteria_Gp4, Acidobacteria_Gp4_o, Acidobacteria_Gp4_f
		1147	Actinobacteria, Actinobacteria, Gaiellales, Gaiellaceae
		1840	Bacteroidetes, Sphingobacteriia, Sphingobacteriales, Chitinophagaceae
		9409	Planctomycetes, Planctomycetia, Planctomycetales, Planctomycetaceae
		990	Proteobacteria, Alphaproteobacteria, Rhizobiales, Hyphomicrobiaceae
		947	Proteobacteria, Betaproteobacteria, Betaproteobacteria_o, Betaproteobacteria_f
		392	Bacteroidetes, Sphingobacteriia, Sphingobacteriales, Chitinophagaceae
		1383	candidate division WPS-1, candidate division WPS-1_c, candidate division WPS-1_o, candidate division WPS-1_f
		666	Chloroflexi, Caldilineae, Caldilineales, Caldilineaceae
		3324	Planctomycetes, Planctomycetia, Planctomycetales, Planctomycetaceae
		889	Proteobacteria, Alphaproteobacteria, Rhodospirillales, Rhodospirillaceae
		1446	Actinobacteria, Actinobacteria, Acidimicrobiales, Iamiaceae
		2131	Acidobacteria, Acidobacteria_Gp6, Acidobacteria_Gp6_o, Acidobacteria_Gp6_f
		1033	Verrucomicrobia, Subdivision3, Subdivision3_o, Subdivision3_f
		691	candidate division WPS-1, candidate division WPS-1_c, candidate division WPS-1_o, candidate division WPS-1_f
		1303	Actinobacteria, Actinobacteria, Solirubrobacterales, Solirubrobacterales_f
		3942	Chloroflexi, Anaerolineae, Anaerolineales, Anaerolineaceae
		800	Actinobacteria, Actinobacteria, Actinomycetales, Actinomycetales_f
		2528	Actinobacteria, Actinobacteria, Solirubrobacterales, Solirubrobacteraceae
		2071	Bacteria_p, Bacteria_c, Bacteria_o, Bacteria_f
		3031	Gemmatimonadetes, Gemmatimonadetes, Gemmatimonadales, Gemmatimonadaceae
		4402	Acidobacteria, Acidobacteria_Gp17, Acidobacteria_Gp17_o, Acidobacteria_Gp17_f
		4995	Actinobacteria, Actinobacteria, Rubrobacterales, Rubrobacteraceae
		4464	Bacteria_p, Bacteria_c, Bacteria_o, Bacteria_f
		3884	Bacteria_p, Bacteria_c, Bacteria_o, Bacteria_f
		1812	Planctomycetes, Planctomycetia, Planctomycetales, Planctomycetaceae
		3412	Acidobacteria, Acidobacteria_Gp17, Acidobacteria_Gp17_o, Acidobacteria_Gp17_f
		3842	Verrucomicrobia, Spartobacteria, Spartobacteria_o, Spartobacteria_f
		3306	Proteobacteria, Alphaproteobacteria, Rhodospirillales, Rhodospirillaceae
		4393	Bacteroidetes, Flavobacteriia, Flavobacteriales, Flavobacteriales_f
		153	Proteobacteria, Alphaproteobacteria, Rhizobiales, Rhizobiales_f
		456	Actinobacteria, Actinobacteria, Actinomycetales, Streptosporangineae_f
		474	Bacteria_p, Bacteria_c, Bacteria_o, Bacteria_f
		1274	Verrucomicrobia, Spartobacteria, Spartobacteria_o, Spartobacteria_f
		193	Actinobacteria, Actinobacteria, Actinomycetales, Pseudonocardiaceae
		1380	Actinobacteria, Actinobacteria, Solirubrobacterales, Solirubrobacteraceae
		941	Actinobacteria, Actinobacteria, Acidimicrobiales, Acidimicrobiaceae
		996	Actinobacteria, Actinobacteria_c, Actinobacteria_o, Actinobacteria_f
		721	Actinobacteria, Actinobacteria, Solirubrobacterales, Solirubrobacteraceae
		1282	Actinobacteria, Actinobacteria, Actinomycetales, Kineosporiaceae
		730	Actinobacteria, Actinobacteria, Actinomycetales, Nocardioidaceae
		786	Verrucomicrobia, Subdivision3, Subdivision3_o, Subdivision3_f
		688	Actinobacteria, Actinobacteria, Solirubrobacterales, Conexibacteraceae
		4594	Planctomycetes, Planctomycetia, Planctomycetales, Planctomycetaceae
		352	Proteobacteria, Alphaproteobacteria, Rhizobiales, Roseiarcaceae
		1741	Proteobacteria, Alphaproteobacteria, Rhizobiales, Rhizobiales_f
		743	Actinobacteria, Actinobacteria, Actinomycetales, Micromonosporaceae
		452	Actinobacteria, Actinobacteria_c, Actinobacteria_o, Actinobacteria_f
		435	Acidobacteria, Acidobacteria_Gp6, Acidobacteria_Gp6_o, Acidobacteria_Gp6_f
		117	Acidobacteria, Acidobacteria_Gp4, Acidobacteria_Gp4_o, Acidobacteria_Gp4_f
		389	Actinobacteria, Actinobacteria, Solirubrobacterales, Solirubrobacteraceae
		1241	Actinobacteria, Actinobacteria, Solirubrobacterales, Solirubrobacteraceae
		1455	Actinobacteria, Thermoleophilia, Thermoleophilales, Thermoleophilaceae
		719	Verrucomicrobia, Spartobacteria, Spartobacteria_o, Spartobacteria_f
		832	Proteobacteria, Alphaproteobacteria, Rhodospirillales, Rhodospirillaceae
		2017	candidate division WPS-1, candidate division WPS-1_c, candidate division WPS-1_o, candidate division WPS-1_f
		2254	Armatimonadetes, Armatimonadetes_c, Armatimonadetes_o, Armatimonadetes_f
		2595	candidate division WPS-1, candidate division WPS-1_c, candidate division WPS-1_o, candidate division WPS-1_f
		2496	candidate division WPS-1, candidate division WPS-1_c, candidate division WPS-1_o, candidate division WPS-1_f
		2249	Proteobacteria, Alphaproteobacteria, Alphaproteobacteria_o, Alphaproteobacteria_f
		3168	Bacteria_p, Bacteria_c, Bacteria_o, Bacteria_f
		773	Actinobacteria, Actinobacteria, Acidimicrobiales, Iamiaceae
		2239	Proteobacteria, Betaproteobacteria, Rhodocyclales, Rhodocyclaceae
		4093	Actinobacteria, Actinobacteria, Actinomycetales, Propionibacteriaceae
		1702	Planctomycetes, Planctomycetia, Candidatus Brocadiales, Candidatus Brocadiaceae
		2713	Actinobacteria, Actinobacteria, Solirubrobacterales, Conexibacteraceae
		3106	Bacteria_p, Bacteria_c, Bacteria_o, Bacteria_f
		1013	Actinobacteria, Actinobacteria, Actinomycetales, Micromonosporaceae
		606	Proteobacteria, Betaproteobacteria, Burkholderiales, Burkholderiales_incertae_sedis
		1029	Acidobacteria, Acidobacteria_Gp16, Acidobacteria_Gp16_o, Acidobacteria_Gp16_f
		1004	Actinobacteria, Actinobacteria, Solirubrobacterales, Conexibacteraceae
		2323	Proteobacteria, Deltaproteobacteria, Deltaproteobacteria_o, Deltaproteobacteria_f
		188	Verrucomicrobia, Subdivision3, Subdivision3_o, Subdivision3_f
		685	Proteobacteria, Alphaproteobacteria, Rhizobiales, Bradyrhizobiaceae
		448	Proteobacteria, Betaproteobacteria, Burkholderiales, Burkholderiales_f
		288	Acidobacteria, Acidobacteria_Gp1, Acidobacteria_Gp1_o, Acidobacteria_Gp1_f
		287	Actinobacteria, Actinobacteria, Gaiellales, Gaiellaceae
		355	Verrucomicrobia, Spartobacteria, Spartobacteria_o, Spartobacteria_f
		798	Actinobacteria, Actinobacteria, Gaiellales, Gaiellaceae
		695	Bacteria_p, Bacteria_c, Bacteria_o, Bacteria_f
		1331	Acidobacteria, Acidobacteria_Gp1, Acidobacteria_Gp1_o, Acidobacteria_Gp1_f
		2253	Proteobacteria, Proteobacteria_c, Proteobacteria_o, Proteobacteria_f
		3597	Firmicutes, Bacilli, Bacillales, Bacillaceae 1
		2976	Proteobacteria, Alphaproteobacteria, Rhizobiales, Rhizobiales_f
		2766	Planctomycetes, Planctomycetia, Planctomycetales, Planctomycetaceae
		11387	Planctomycetes, Planctomycetia, Planctomycetales, Planctomycetaceae
		422	Gemmatimonadetes, Gemmatimonadetes, Gemmatimonadales, Gemmatimonadaceae
		906	Planctomycetes, Planctomycetia, Planctomycetales, Planctomycetaceae
		1340	Proteobacteria, Gammaproteobacteria, Gammaproteobacteria_o, Gammaproteobacteria_f
		615	Acidobacteria, Acidobacteria_Gp4, Acidobacteria_Gp4_o, Acidobacteria_Gp4_f
		2137	Proteobacteria, Alphaproteobacteria, Rhodospirillales, Rhodospirillaceae
		2092	Proteobacteria, Deltaproteobacteria, Myxococcales, Polyangiaceae
		432	Proteobacteria, Betaproteobacteria, Betaproteobacteria_o, Betaproteobacteria_f
		1088	Bacteria_p, Bacteria_c, Bacteria_o, Bacteria_f
		793	Actinobacteria, Actinobacteria, Acidimicrobiales, Iamiaceae
		1523	Bacteria_p, Bacteria_c, Bacteria_o, Bacteria_f
		2815	Proteobacteria, Alphaproteobacteria, Rhodobacterales, Rhodobacteraceae
		857	Proteobacteria, Alphaproteobacteria, Rhizobiales, Rhizobiales_f
		759	Actinobacteria, Actinobacteria, Actinomycetales, Geodermatophilaceae
		1589	Acidobacteria, Acidobacteria_Gp6, Acidobacteria_Gp6_o, Acidobacteria_Gp6_f
		834	Verrucomicrobia, Subdivision3, Subdivision3_o, Subdivision3_f
		1997	Bacteria_p, Bacteria_c, Bacteria_o, Bacteria_f
		3372	Proteobacteria, Deltaproteobacteria, Myxococcales, Myxococcales_f
		2337	Bacteria_p, Bacteria_c, Bacteria_o, Bacteria_f
		4295	Bacteria_p, Bacteria_c, Bacteria_o, Bacteria_f
		4253	Planctomycetes, Planctomycetia, Planctomycetales, Planctomycetaceae
		13441	Proteobacteria, Deltaproteobacteria, Myxococcales, Polyangiaceae
		80	Actinobacteria, Actinobacteria, Gaiellales, Gaiellaceae
		462	Actinobacteria, Actinobacteria, Actinomycetales, Actinomycetales_f
		3091	Actinobacteria, Actinobacteria, Acidimicrobiales, Acidimicrobineae_f
		928	Planctomycetes, Planctomycetia, Planctomycetales, Planctomycetaceae
		682	Proteobacteria, Alphaproteobacteria, Rhodospirillales, Rhodospirillaceae
		530	Bacteria_p, Bacteria_c, Bacteria_o, Bacteria_f
		811	Proteobacteria, Betaproteobacteria, Ferrovales, Ferrovaceae
		1306	Bacteroidetes, Sphingobacteriia, Sphingobacteriales, Saprospiraceae
		2592	Firmicutes, Bacilli, Bacillales, Thermoactinomycetaceae 1
		5240	Proteobacteria, Gammaproteobacteria, Legionellales, Coxiellaceae
		1323	Bacteria_p, Bacteria_c, Bacteria_o, Bacteria_f
		6116	Verrucomicrobia, Opitutae, Opitutales, Opitutaceae
		2057	Bacteria_p, Bacteria_c, Bacteria_o, Bacteria_f
		374	Proteobacteria, Gammaproteobacteria, Xanthomonadales, Sinobacteraceae
		767	Bacteria_p, Bacteria_c, Bacteria_o, Bacteria_f
		1792	Actinobacteria, Actinobacteria, Actinomycetales, Actinomycetales_f
		8647	Proteobacteria, Alphaproteobacteria, Rhizobiales, Hyphomicrobiaceae
		1275	Actinobacteria, Actinobacteria, Actinomycetales, Geodermatophilaceae
		1955	Actinobacteria, Thermoleophilia, Thermoleophilales, Thermoleophilaceae
		2614	Gemmatimonadetes, Gemmatimonadetes, Gemmatimonadales, Gemmatimonadaceae
		213	Proteobacteria, Deltaproteobacteria, Myxococcales, Kofleriaceae
		438	Proteobacteria, Alphaproteobacteria, Rhizobiales, Hyphomicrobiaceae
		502	Proteobacteria, Alphaproteobacteria, Alphaproteobacteria_o, Alphaproteobacteria_f
		871	Proteobacteria, Gammaproteobacteria, Xanthomonadales, Sinobacteraceae
		805	Acidobacteria, Acidobacteria_Gp1, Acidobacteria_Gp1_o, Acidobacteria_Gp1_f
		1343	Proteobacteria, Gammaproteobacteria, Xanthomonadales, Xanthomonadaceae
		1922	Acidobacteria, Acidobacteria_Gp17, Acidobacteria_Gp17_o, Acidobacteria_Gp17_f
		1675	Proteobacteria, Alphaproteobacteria, Caulobacterales, Caulobacteraceae
		2482	Chloroflexi, Thermomicrobia, Sphaerobacterales, Sphaerobacteraceae
		3073	Actinobacteria, Actinobacteria, Actinomycetales, Microbacteriaceae
		5489	Proteobacteria, Deltaproteobacteria, Myxococcales, Kofleriaceae
		2068	candidate division WPS-1, candidate division WPS-1_c, candidate division WPS-1_o, candidate division WPS-1_f
		3043	Bacteroidetes, Sphingobacteriia, Sphingobacteriales, Chitinophagaceae
		3213	Actinobacteria, Actinobacteria, Acidimicrobiales, Acidimicrobineae_f
		4452	Acidobacteria, Acidobacteria_Gp4, Acidobacteria_Gp4_o, Acidobacteria_Gp4_f
	Rotundone2017-HighNM	1122	Proteobacteria, Alphaproteobacteria, Rhodospirillales, Rhodospirillaceae
		3109	Proteobacteria, Alphaproteobacteria, Alphaproteobacteria_o, Alphaproteobacteria_f
		1485	Bacteroidetes, Sphingobacteriia, Sphingobacteriales, Chitinophagaceae
		1163	Proteobacteria, Betaproteobacteria, Betaproteobacteria_o, Betaproteobacteria_f
		1875	Bacteria_p, Bacteria_c, Bacteria_o, Bacteria_f
		8829	Actinobacteria, Actinobacteria, Actinomycetales, Actinomycetales_f
		267	Actinobacteria, Actinobacteria, Actinomycetales, Geodermatophilaceae
		1016	Proteobacteria, Betaproteobacteria, Rhodocyclales, Rhodocyclaceae
		619	Actinobacteria, Actinobacteria, Actinomycetales, Pseudonocardiaceae
		1020	Actinobacteria, Actinobacteria, Actinomycetales, Nocardioidaceae
		3151	Acidobacteria, Acidobacteria_Gp6, Acidobacteria_Gp6_o, Acidobacteria_Gp6_f
		989	Gemmatimonadetes, Gemmatimonadetes, Gemmatimonadales, Gemmatimonadaceae
		3399	Actinobacteria, Actinobacteria, Acidimicrobiales, Acidimicrobineae_f
		1451	Verrucomicrobia, Subdivision3, Subdivision3_o, Subdivision3_f
		1952	Acidobacteria, Acidobacteria_Gp1, Acidobacteria_Gp1_o, Acidobacteria_Gp1_f
		2884	Actinobacteria, Actinobacteria, Actinomycetales, Actinomycetales_f
		4308	Acidobacteria, Acidobacteria_Gp4, Acidobacteria_Gp4_o, Acidobacteria_Gp4_f
		1248	Verrucomicrobia, Spartobacteria, Spartobacteria_o, Spartobacteria_f
		2034	Proteobacteria, Alphaproteobacteria, Rhodospirillales, Rhodospirillaceae
		1342	Acidobacteria, Acidobacteria_Gp10, Acidobacteria_Gp10_o, Acidobacteria_Gp10_f
		2952	Verrucomicrobia, Subdivision3, Subdivision3_o, Subdivision3_f
		6243	Candidatus Saccharibacteria, Candidatus Saccharibacteria_c, Candidatus Saccharibacteria_o, Candidatus Saccharibacteria_f
		5063	Bacteroidetes, Cytophagia, Cytophagales, Cytophagaceae
		10800	Actinobacteria, Actinobacteria, Solirubrobacterales, Conexibacteraceae
		2562	Actinobacteria, Actinobacteria, Solirubrobacterales, Conexibacteraceae
		10629	Parcubacteria, Parcubacteria_c, Parcubacteria_o, Parcubacteria_f
		5522	Bacteria_p, Bacteria_c, Bacteria_o, Bacteria_f
		3594	Planctomycetes, Planctomycetia, Planctomycetales, Planctomycetaceae
		3901	Acidobacteria, Acidobacteria_Gp4, Acidobacteria_Gp4_o, Acidobacteria_Gp4_f
		1844	Acidobacteria, Acidobacteria_Gp4, Acidobacteria_Gp4_o, Acidobacteria_Gp4_f
		3042	Actinobacteria, Actinobacteria, Actinobacteria_o, Actinobacteria_f
		3612	Proteobacteria, Proteobacteria_c, Proteobacteria_o, Proteobacteria_f
		396	Bacteria_p, Bacteria_c, Bacteria_o, Bacteria_f
		1983	Proteobacteria, Alphaproteobacteria, Rhizobiales, Roseiarcaceae
		1934	Actinobacteria, Actinobacteria, Actinomycetales, Micromonosporaceae
		894	Gemmatimonadetes, Gemmatimonadetes, Gemmatimonadales, Gemmatimonadaceae
		1214	Proteobacteria, Alphaproteobacteria, Alphaproteobacteria_o, Alphaproteobacteria_f
		479	Actinobacteria, Actinobacteria, Actinomycetales, Micromonosporaceae
		1208	Firmicutes, Erysipelotrichia, Erysipelotrichales, Erysipelotrichaceae
		2083	Armatimonadetes, Armatimonadetes_c, Armatimonadetes_o, Armatimonadetes_f
		245	Proteobacteria, Betaproteobacteria, Rhodocyclales, Rhodocyclaceae
		1239	Actinobacteria, Actinobacteria, Actinomycetales, Nakamurellaceae
		5488	Actinobacteria, Actinobacteria, Actinomycetales, Pseudonocardiaceae
		714	Acidobacteria, Acidobacteria_Gp2, Acidobacteria_Gp2_o, Acidobacteria_Gp2_f
		3021	Proteobacteria, Alphaproteobacteria, Rhodobacterales, Rhodobacteraceae
		3541	Actinobacteria, Actinobacteria, Actinomycetales, Propionibacteriaceae
		4219	Bacteria_p, Bacteria_c, Bacteria_o, Bacteria_f
		1110	Acidobacteria, Acidobacteria_Gp6, Acidobacteria_Gp6_o, Acidobacteria_Gp6_f
		1966	Armatimonadetes, Armatimonadetes_c, Armatimonadetes_o, Armatimonadetes_f
		2356	Bacteroidetes, Bacteroidetes_c, Bacteroidetes_o, Bacteroidetes_f
		4673	Planctomycetes, Planctomycetia, Planctomycetales, Planctomycetaceae
		3466	Armatimonadetes, Armatimonadetes_c, Armatimonadetes_o, Armatimonadetes_f
		3381	Bacteroidetes, Sphingobacteriia, Sphingobacteriales, Chitinophagaceae
		1184	Proteobacteria, Alphaproteobacteria, Rhizobiales, Bradyrhizobiaceae
		1267	Acidobacteria, Acidobacteria_Gp2, Acidobacteria_Gp2_o, Acidobacteria_Gp2_f
		1589	Acidobacteria, Acidobacteria_Gp6, Acidobacteria_Gp6_o, Acidobacteria_Gp6_f
		2376	Proteobacteria, Deltaproteobacteria, Bdellovibrionales, Bdellovibrionaceae
		2047	Proteobacteria, Betaproteobacteria, Burkholderiales, Comamonadaceae
		11301	Acidobacteria, Acidobacteria_Gp16, Acidobacteria_Gp16_o, Acidobacteria_Gp16_f
		1411	Acidobacteria, Acidobacteria_Gp10, Acidobacteria_Gp10_o, Acidobacteria_Gp10_f
		1887	Bacteroidetes, Cytophagia, Cytophagales, Cytophagales_f
		2819	Actinobacteria, Actinobacteria, Solirubrobacterales, Solirubrobacterales_f
		6887	Planctomycetes, Planctomycetia, Planctomycetales, Planctomycetaceae
		3763	Bacteroidetes, Cytophagia, Cytophagales, Cytophagaceae
		643	Acidobacteria, Acidobacteria_Gp1, Acidobacteria_Gp1_o, Acidobacteria_Gp1_f
		581	Acidobacteria, Acidobacteria_Gp2, Acidobacteria_Gp2_o, Acidobacteria_Gp2_f
		3675	Proteobacteria, Gammaproteobacteria, Pseudomonadales, Pseudomonadaceae
		13760	Proteobacteria, Alphaproteobacteria, Rhizobiales, Rhizobiales_f
		120	Proteobacteria, Alphaproteobacteria, Rhizobiales, Methylobacteriaceae
		1309	Proteobacteria, Deltaproteobacteria, Myxococcales, Kofleriaceae
		232	Acidobacteria, Acidobacteria_Gp4, Acidobacteria_Gp4_o, Acidobacteria_Gp4_f
		938	Acidobacteria, Acidobacteria_Gp2, Acidobacteria_Gp2_o, Acidobacteria_Gp2_f
		3546	Proteobacteria, Alphaproteobacteria, Alphaproteobacteria_o, Alphaproteobacteria_f
		1198	Actinobacteria, Actinobacteria, Actinomycetales, Propionibacteriaceae
		2094	Acidobacteria, Acidobacteria_Gp7, Acidobacteria_Gp7_o, Acidobacteria_Gp7_f
		2243	Bacteria_p, Bacteria_c, Bacteria_o, Bacteria_f
		3217	candidate division WPS-1, candidate division WPS-1_c, candidate division WPS-1_o, candidate division WPS-1_f
		2585	Verrucomicrobia, Subdivision3, Subdivision3_o, Subdivision3_f
		848	Acidobacteria, Acidobacteria_Gp1, Acidobacteria_Gp1_o, Acidobacteria_Gp1_f
		4994	Verrucomicrobia, Verrucomicrobia_c, Verrucomicrobia_o, Verrucomicrobia_f
		4242	Verrucomicrobia, Spartobacteria, Spartobacteria_o, Spartobacteria_f
		3237	Gemmatimonadetes, Gemmatimonadetes, Gemmatimonadales, Gemmatimonadaceae
		3811	candidate division WPS-1, candidate division WPS-1_c, candidate division WPS-1_o, candidate division WPS-1_f
		2851	Actinobacteria, Actinobacteria, Solirubrobacterales, Patulibacteraceae
		44	Nitrospirae, Nitrospira, Nitrospirales, Nitrospiraceae
		355	Verrucomicrobia, Spartobacteria, Spartobacteria_o, Spartobacteria_f
		5489	Proteobacteria, Deltaproteobacteria, Myxococcales, Kofleriaceae
		4402	Acidobacteria, Acidobacteria_Gp17, Acidobacteria_Gp17_o, Acidobacteria_Gp17_f
		895	Verrucomicrobia, Subdivision3, Subdivision3_o, Subdivision3_f
		497	Proteobacteria, Deltaproteobacteria, Deltaproteobacteria_o, Deltaproteobacteria_f
		123	Proteobacteria, Alphaproteobacteria, Sphingomonadales, Sphingomonadaceae
		1070	Acidobacteria, Acidobacteria_Gp2, Acidobacteria_Gp2_o, Acidobacteria_Gp2_f
		759	Actinobacteria, Actinobacteria, Actinomycetales, Geodermatophilaceae
		778	Actinobacteria, Actinobacteria, Solirubrobacterales, Solirubrobacterales_f
		2043	Bacteroidetes, Sphingobacteriia, Sphingobacteriales, Chitinophagaceae
		1487	Bacteria_p, Bacteria_c, Bacteria_o, Bacteria_f
		1325	Proteobacteria, Alphaproteobacteria, Rhizobiales, Rhizobiales_incertae_sedis
		6225	Proteobacteria, Deltaproteobacteria, Myxococcales, Polyangiaceae
		1232	Acidobacteria, Acidobacteria_Gp13, Acidobacteria_Gp13_o, Acidobacteria_Gp13_f
		725	Actinobacteria, Actinobacteria, Acidimicrobiales, Acidimicrobineae_f
		887	Proteobacteria, Gammaproteobacteria, Gammaproteobacteria_o, Gammaproteobacteria_f
		834	Verrucomicrobia, Subdivision3, Subdivision3_o, Subdivision3_f
		988	Proteobacteria, Alphaproteobacteria, Caulobacterales, Caulobacteraceae
		3547	Bacteria_p, Bacteria_c, Bacteria_o, Bacteria_f
		2670	Gemmatimonadetes, Gemmatimonadetes, Gemmatimonadales, Gemmatimonadaceae
		1682	Armatimonadetes, Chthonomonadetes, Chthonomonadales, Chthonomonadaceae
		70	Proteobacteria, Alphaproteobacteria, Sphingomonadales, Sphingomonadaceae
		435	Acidobacteria, Acidobacteria_Gp6, Acidobacteria_Gp6_o, Acidobacteria_Gp6_f
		857	Proteobacteria, Alphaproteobacteria, Rhizobiales, Rhizobiales_f
		284	Actinobacteria, Thermoleophilia, Thermoleophilales, Thermoleophilaceae
		647	Verrucomicrobia, Opitutae, Opitutales, Opitutaceae
		558	Proteobacteria, Alphaproteobacteria, Caulobacterales, Caulobacteraceae
		1089	Proteobacteria, Deltaproteobacteria, Deltaproteobacteria_o, Deltaproteobacteria_f
		374	Proteobacteria, Gammaproteobacteria, Xanthomonadales, Sinobacteraceae
		433	Bacteroidetes, Sphingobacteriia, Sphingobacteriales, Chitinophagaceae
		1769	candidate division WPS-1, candidate division WPS-1_c, candidate division WPS-1_o, candidate division WPS-1_f
		757	Acidobacteria, Acidobacteria_Gp3, Acidobacteria_Gp3_o, Acidobacteria_Gp3_f
		1038	Actinobacteria, Actinobacteria, Solirubrobacterales, Solirubrobacterales_f
		430	Acidobacteria, Acidobacteria_Gp3, Acidobacteria_Gp3_o, Acidobacteria_Gp3_f
		2628	Bacteroidetes, Sphingobacteriia, Sphingobacteriales, Chitinophagaceae
		702	Acidobacteria, Acidobacteria_Gp15, Acidobacteria_Gp15_o, Acidobacteria_Gp15_f
		1297	Proteobacteria, Betaproteobacteria, Betaproteobacteria_o, Betaproteobacteria_f
		923	Actinobacteria, Actinobacteria, Gaiellales, Gaiellaceae
		449	Actinobacteria, Actinobacteria, Actinomycetales, Micromonosporaceae
		2614	Gemmatimonadetes, Gemmatimonadetes, Gemmatimonadales, Gemmatimonadaceae
		3654	candidate division WPS-1, candidate division WPS-1_c, candidate division WPS-1_o, candidate division WPS-1_f
		3475	Proteobacteria, Deltaproteobacteria, Myxococcales, Cystobacteraceae
		4054	Bacteroidetes, Sphingobacteriia, Sphingobacteriales, Chitinophagaceae
		1055	Acidobacteria, Acidobacteria_Gp6, Acidobacteria_Gp6_o, Acidobacteria_Gp6_f
		1031	Actinobacteria, Actinobacteria, Actinomycetales, Frankineae_f
		2992	Bacteria_p, Bacteria_c, Bacteria_o, Bacteria_f
		7210	Actinobacteria, Actinobacteria, Gaiellales, Gaiellaceae
		487	Acidobacteria, Acidobacteria_Gp6, Acidobacteria_Gp6_o, Acidobacteria_Gp6_f
		1224	Proteobacteria, Alphaproteobacteria, Rhodospirillales, Rhodospirillales_f
		33	Proteobacteria, Alphaproteobacteria, Caulobacterales, Caulobacteraceae
		38	Proteobacteria, Alphaproteobacteria, Rhizobiales, Hyphomicrobiaceae
		97	candidate division WPS-1, candidate division WPS-1_c, candidate division WPS-1_o, candidate division WPS-1_f
		281	Actinobacteria, Actinobacteria, Actinomycetales, Nocardioidaceae
		305	Proteobacteria, Alphaproteobacteria, Rhizobiales, Rhizobiales_f
		318	Proteobacteria, Alphaproteobacteria, Rhizobiales, Hyphomicrobiaceae
		578	Acidobacteria, Acidobacteria_Gp6, Acidobacteria_Gp6_o, Acidobacteria_Gp6_f
		2064	Acidobacteria, Acidobacteria_Gp4, Acidobacteria_Gp4_o, Acidobacteria_Gp4_f
		182	Actinobacteria, Actinobacteria, Actinomycetales, Micrococcineae_f
		231	Acidobacteria, Acidobacteria_Gp3, Acidobacteria_Gp3_o, Acidobacteria_Gp3_f
		287	Actinobacteria, Actinobacteria, Gaiellales, Gaiellaceae
		945	Proteobacteria, Alphaproteobacteria, Rhodospirillales, Rhodospirillaceae
		1702	Planctomycetes, Planctomycetia, Candidatus Brocadiales, Candidatus Brocadiaceae
		82	Acidobacteria, Acidobacteria_Gp1, Acidobacteria_Gp1_o, Acidobacteria_Gp1_f
		244	Actinobacteria, Actinobacteria, Solirubrobacterales, Solirubrobacteraceae
		219	Proteobacteria, Betaproteobacteria, Burkholderiales, Burkholderiaceae
		735	Proteobacteria, Alphaproteobacteria, Rhodospirillales, Rhodospirillales_f
		1115	Actinobacteria, Actinobacteria, Solirubrobacterales, Solirubrobacteraceae
		1060	Gemmatimonadetes, Gemmatimonadetes, Gemmatimonadales, Gemmatimonadaceae
		996	Actinobacteria, Actinobacteria_c, Actinobacteria_o, Actinobacteria_f
		1282	Actinobacteria, Actinobacteria, Actinomycetales, Kineosporiaceae
		221	Actinobacteria, Actinobacteria, Acidimicrobiales, Acidimicrobineae_incertae_sedis
		386	Actinobacteria, Actinobacteria, Solirubrobacterales, Solirubrobacteraceae
		627	candidate division WPS-1, candidate division WPS-1_c, candidate division WPS-1_o, candidate division WPS-1_f
		1128	Actinobacteria, Actinobacteria, Actinomycetales, Pseudonocardiaceae
		1941	Actinobacteria, Actinobacteria, Actinomycetales, Streptosporangiaceae
		1870	Proteobacteria, Gammaproteobacteria, Gammaproteobacteria_o, Gammaproteobacteria_f
		1328	Proteobacteria, Gammaproteobacteria, Chromatiales, Chromatiales_f
		179	Acidobacteria, Acidobacteria_Gp1, Acidobacteria_Gp1_o, Acidobacteria_Gp1_f
		238	Proteobacteria, Alphaproteobacteria, Rhizobiales, Roseiarcaceae
		810	Proteobacteria, Alphaproteobacteria, Caulobacterales, Caulobacteraceae
		455	Proteobacteria, Alphaproteobacteria, Rhizobiales, Rhizobiales_f
		574	Actinobacteria, Actinobacteria, Acidimicrobiales, Iamiaceae
		791	Actinobacteria, Actinobacteria, Acidimicrobiales, Iamiaceae
		717	Gemmatimonadetes, Gemmatimonadetes, Gemmatimonadales, Gemmatimonadaceae
		2017	candidate division WPS-1, candidate division WPS-1_c, candidate division WPS-1_o, candidate division WPS-1_f
		2006	Proteobacteria, Gammaproteobacteria, Gammaproteobacteria_o, Gammaproteobacteria_f
		2332	Proteobacteria, Deltaproteobacteria, Deltaproteobacteria_o, Deltaproteobacteria_f
		22	Acidobacteria, Acidobacteria_Gp1, Acidobacteria_Gp1_o, Acidobacteria_Gp1_f
		1492	Bacteria_p, Bacteria_c, Bacteria_o, Bacteria_f
		296	Verrucomicrobia, Spartobacteria, Spartobacteria_o, Spartobacteria_f
		314	Proteobacteria, Alphaproteobacteria, Rhodospirillales, Rhodospirillaceae
		711	Actinobacteria, Actinobacteria, Solirubrobacterales, Solirubrobacterales_f
		956	Actinobacteria, Actinobacteria, Actinomycetales, Nocardioidaceae
		651	Planctomycetes, Phycisphaerae, Phycisphaerae_o, Phycisphaerae_f
		1116	Proteobacteria, Alphaproteobacteria, Rhodospirillales, Acetobacteraceae
		2288	Proteobacteria, Alphaproteobacteria, Rhodospirillales, Rhodospirillales_f
		1748	Gemmatimonadetes, Gemmatimonadetes, Gemmatimonadales, Gemmatimonadaceae
		3370	Bacteroidetes, Bacteroidetes_c, Bacteroidetes_o, Bacteroidetes_f
		172	candidate division WPS-1, candidate division WPS-1_c, candidate division WPS-1_o, candidate division WPS-1_f
		1015	Verrucomicrobia, Spartobacteria, Spartobacteria_o, Spartobacteria_f
		530	Bacteria_p, Bacteria_c, Bacteria_o, Bacteria_f
		1331	Acidobacteria, Acidobacteria_Gp1, Acidobacteria_Gp1_o, Acidobacteria_Gp1_f
		1278	candidate division WPS-1, candidate division WPS-1_c, candidate division WPS-1_o, candidate division WPS-1_f
		1612	Acidobacteria, Acidobacteria_Gp6, Acidobacteria_Gp6_o, Acidobacteria_Gp6_f
		1489	Proteobacteria, Betaproteobacteria, Methylophilales, Methylophilaceae
		2109	Proteobacteria, Proteobacteria_c, Proteobacteria_o, Proteobacteria_f
		5525	Bacteroidetes, Bacteroidetes_c, Bacteroidetes_o, Bacteroidetes_f
		1033	Verrucomicrobia, Subdivision3, Subdivision3_o, Subdivision3_f
		992	Bacteria_p, Bacteria_c, Bacteria_o, Bacteria_f
		1528	Actinobacteria, Actinobacteria, Gaiellales, Gaiellaceae
		1439	Acidobacteria, Acidobacteria_Gp4, Acidobacteria_Gp4_o, Acidobacteria_Gp4_f
		2298	Bacteroidetes, Sphingobacteriia, Sphingobacteriales, Chitinophagaceae
		1625	Planctomycetes, Planctomycetia, Planctomycetales, Planctomycetaceae
		5366	Proteobacteria, Alphaproteobacteria, Rhodobacterales, Rhodobacteraceae
		1763	Proteobacteria, Betaproteobacteria, Burkholderiales, Burkholderiales_incertae_sedis
		1147	Actinobacteria, Actinobacteria, Gaiellales, Gaiellaceae
		2936	Acidobacteria, Acidobacteria_Gp16, Acidobacteria_Gp16_o, Acidobacteria_Gp16_f
		1303	Actinobacteria, Actinobacteria, Solirubrobacterales, Solirubrobacterales_f
		1571	Planctomycetes, Planctomycetia, Planctomycetales, Planctomycetaceae
		2496	candidate division WPS-1, candidate division WPS-1_c, candidate division WPS-1_o, candidate division WPS-1_f
		2433	Bacteria_p, Bacteria_c, Bacteria_o, Bacteria_f
		3653	Bacteria_p, Bacteria_c, Bacteria_o, Bacteria_f
		2527	Proteobacteria, Alphaproteobacteria, Rhodobacterales, Rhodobacteraceae
		2068	candidate division WPS-1, candidate division WPS-1_c, candidate division WPS-1_o, candidate division WPS-1_f
		1540	Proteobacteria, Alphaproteobacteria, Rhodospirillales, Acetobacteraceae
		3486	Acidobacteria, Acidobacteria_Gp6, Acidobacteria_Gp6_o, Acidobacteria_Gp6_f
		1959	Proteobacteria, Deltaproteobacteria, Deltaproteobacteria_o, Deltaproteobacteria_f
		2660	Acidobacteria, Acidobacteria_Gp3, Acidobacteria_Gp3_o, Acidobacteria_Gp3_f
		2239	Proteobacteria, Betaproteobacteria, Rhodocyclales, Rhodocyclaceae
		3285	Verrucomicrobia, Subdivision3, Subdivision3_o, Subdivision3_f
		5297	Acidobacteria, Acidobacteria_Gp16, Acidobacteria_Gp16_o, Acidobacteria_Gp16_f
		3704	Gemmatimonadetes, Gemmatimonadetes, Gemmatimonadales, Gemmatimonadaceae
		5931	Parcubacteria, Parcubacteria_c, Parcubacteria_o, Parcubacteria_f
		2215	Bacteria_p, Bacteria_c, Bacteria_o, Bacteria_f
		2570	Acidobacteria, Acidobacteria_Gp6, Acidobacteria_Gp6_o, Acidobacteria_Gp6_f
		4568	Planctomycetes, Planctomycetia, Planctomycetales, Planctomycetaceae
		4820	Verrucomicrobia, Subdivision3, Subdivision3_o, Subdivision3_f
		2735	Actinobacteria, Actinobacteria, Acidimicrobiales, Iamiaceae
		3015	Verrucomicrobia, Subdivision3, Subdivision3_o, Subdivision3_f
		3614	candidate division WPS-1, candidate division WPS-1_c, candidate division WPS-1_o, candidate division WPS-1_f
		3002	Actinobacteria, Actinobacteria, Solirubrobacterales, Solirubrobacteraceae
		3617	Planctomycetes, Phycisphaerae, Phycisphaerales, Phycisphaeraceae
		4130	Armatimonadetes, Armatimonadetes_c, Armatimonadetes_o, Armatimonadetes_f
		2927	Acidobacteria, Acidobacteria_Gp2, Acidobacteria_Gp2_o, Acidobacteria_Gp2_f
		4766	Verrucomicrobia, Subdivision3, Subdivision3_o, Subdivision3_f
		4084	Proteobacteria, Deltaproteobacteria, Myxococcales, Kofleriaceae
		3604	Proteobacteria, Deltaproteobacteria, Deltaproteobacteria_o, Deltaproteobacteria_f
		3041	Cyanobacteria/Chloroplast, Cyanobacteria, Cyanobacteria_o, Family I
		3558	Armatimonadetes, Armatimonadetes_c, Armatimonadetes_o, Armatimonadetes_f
		50	Acidobacteria, Acidobacteria_Gp4, Acidobacteria_Gp4_o, Acidobacteria_Gp4_f
		974	Proteobacteria, Alphaproteobacteria, Rhizobiales, Rhizobiales_f
		2023	Actinobacteria, Actinobacteria, Actinobacteria_o, Actinobacteria_f
		2484	Bacteria_p, Bacteria_c, Bacteria_o, Bacteria_f
		1178	Actinobacteria, Actinobacteria, Solirubrobacterales, Solirubrobacteraceae
		997	Latescibacteria, Latescibacteria_c, Latescibacteria_o, Latescibacteria_f
		2796	Planctomycetes, Planctomycetia, Planctomycetales, Planctomycetaceae
		1878	Acidobacteria, Acidobacteria_Gp4, Acidobacteria_Gp4_o, Acidobacteria_Gp4_f
		400	Proteobacteria, Betaproteobacteria, Burkholderiales, Burkholderiales_incertae_sedis
		446	Actinobacteria, Actinobacteria, Acidimicrobiales, Acidimicrobineae_f
		852	Acidobacteria, Acidobacteria_Gp17, Acidobacteria_Gp17_o, Acidobacteria_Gp17_f
		2202	Proteobacteria, Betaproteobacteria, Burkholderiales, Burkholderiales_incertae_sedis
		5559	Acidobacteria, Acidobacteria_Gp6, Acidobacteria_Gp6_o, Acidobacteria_Gp6_f
		3228	Proteobacteria, Proteobacteria_c, Proteobacteria_o, Proteobacteria_f
		13	Proteobacteria, Betaproteobacteria, Betaproteobacteria_o, Betaproteobacteria_f
		160	Acidobacteria, Acidobacteria_Gp4, Acidobacteria_Gp4_o, Acidobacteria_Gp4_f
		491	Acidobacteria, Acidobacteria_Gp6, Acidobacteria_Gp6_o, Acidobacteria_Gp6_f
		347	Actinobacteria, Thermoleophilia, Thermoleophilales, Thermoleophilaceae
		729	Planctomycetes, Planctomycetia, Planctomycetales, Planctomycetaceae
		738	Proteobacteria, Alphaproteobacteria, Rhizobiales, Hyphomicrobiaceae
		8303	Actinobacteria, Actinobacteria, Actinomycetales, Nocardioidaceae
		307	Actinobacteria, Actinobacteria, Solirubrobacterales, Solirubrobacteraceae
		663	Actinobacteria, Actinobacteria, Solirubrobacterales, Solirubrobacteraceae
		428	Actinobacteria, Actinobacteria, Solirubrobacterales, Solirubrobacterales_f
		1148	Bacteria_p, Bacteria_c, Bacteria_o, Bacteria_f
		1292	Actinobacteria, Actinobacteria, Actinomycetales, Cryptosporangiaceae
		798	Actinobacteria, Actinobacteria, Gaiellales, Gaiellaceae
		11243	Proteobacteria, Alphaproteobacteria, Rhizobiales, Hyphomicrobiaceae
		4759	Actinobacteria, Actinobacteria, Actinomycetales, Micromonosporaceae
		2338	Proteobacteria, Alphaproteobacteria, Rhizobiales, Rhizobiaceae
		1522	Bacteria_p, Bacteria_c, Bacteria_o, Bacteria_f
		5103	Bacteroidetes, Flavobacteriia, Flavobacteriales, Flavobacteriales_f
		8003	Bacteria_p, Bacteria_c, Bacteria_o, Bacteria_f
		11370	Bacteria_p, Bacteria_c, Bacteria_o, Bacteria_f
		2144	Bacteroidetes, Sphingobacteriia, Sphingobacteriales, Chitinophagaceae
		7189	Bacteria_p, Bacteria_c, Bacteria_o, Bacteria_f
		1585	Bacteroidetes, Cytophagia, Cytophagales, Cytophagales_f
		1517	Actinobacteria, Actinobacteria, Actinomycetales, Pseudonocardiaceae
		90	Proteobacteria, Alphaproteobacteria, Rhizobiales, Rhizobiales_f
		1845	Actinobacteria, Actinobacteria, Acidimicrobiales, Iamiaceae
		2354	Proteobacteria, Deltaproteobacteria, Myxococcales, Kofleriaceae
		3453	Acidobacteria, Acidobacteria_Gp4, Acidobacteria_Gp4_o, Acidobacteria_Gp4_f
		1052	Actinobacteria, Actinobacteria, Actinomycetales, Actinomycetales_f
		746	Acidobacteria, Acidobacteria_Gp1, Acidobacteria_Gp1_o, Acidobacteria_Gp1_f
		927	Parcubacteria, Parcubacteria_c, Parcubacteria_o, Parcubacteria_f
		2129	Proteobacteria, Deltaproteobacteria, Myxococcales, Sorangiineae_f
		1424	Planctomycetes, Planctomycetia, Planctomycetales, Planctomycetaceae
		1479	Proteobacteria, Betaproteobacteria, Burkholderiales, Burkholderiaceae
		469	Acidobacteria, Acidobacteria_Gp17, Acidobacteria_Gp17_o, Acidobacteria_Gp17_f
		545	Proteobacteria, Deltaproteobacteria, Deltaproteobacteria_o, Deltaproteobacteria_f
		1770	Bacteroidetes, Sphingobacteriia, Sphingobacteriales, Chitinophagaceae
		128	Acidobacteria, Acidobacteria_Gp16, Acidobacteria_Gp16_o, Acidobacteria_Gp16_f
		943	Verrucomicrobia, Subdivision3, Subdivision3_o, Subdivision3_f
		592	Acidobacteria, Acidobacteria_Gp17, Acidobacteria_Gp17_o, Acidobacteria_Gp17_f
		1277	Nitrospirae, Nitrospira, Nitrospirales, Nitrospiraceae
		3812	Proteobacteria, Deltaproteobacteria, Myxococcales, Polyangiaceae
		3741	Bacteroidetes, Sphingobacteriia, Sphingobacteriales, Chitinophagaceae
		2313	Acidobacteria, Acidobacteria_Gp10, Acidobacteria_Gp10_o, Acidobacteria_Gp10_f
		5865	Candidatus Saccharibacteria, Candidatus Saccharibacteria_c, Candidatus Saccharibacteria_o, Candidatus Saccharibacteria_f
		10494	Armatimonadetes, Armatimonadetes_c, Armatimonadetes_o, Armatimonadetes_f
		3918	Bacteria_p, Bacteria_c, Bacteria_o, Bacteria_f
		5134	Proteobacteria, Deltaproteobacteria, Deltaproteobacteria_o, Deltaproteobacteria_f
		9061	BRC1, BRC1_c, BRC1_o, BRC1_f
		2822	Actinobacteria, Actinobacteria, Actinomycetales, Nocardioidaceae
		3134	Proteobacteria, Alphaproteobacteria, Rhodospirillales, Acetobacteraceae
		588	Actinobacteria, Actinobacteria, Gaiellales, Gaiellaceae
		202	Actinobacteria, Actinobacteria, Gaiellales, Gaiellaceae
		2546	Proteobacteria, Alphaproteobacteria, Rhodospirillales, Rhodospirillaceae
		1955	Actinobacteria, Thermoleophilia, Thermoleophilales, Thermoleophilaceae
		1753	Proteobacteria, Alphaproteobacteria, Rhodospirillales, Acetobacteraceae
		1855	Actinobacteria, Actinobacteria, Acidimicrobiales, Acidimicrobineae_f
		5783	Planctomycetes, Phycisphaerae, Tepidisphaerales, Tepidisphaeraceae
		6312	Bacteroidetes, Bacteroidetes_c, Bacteroidetes_o, Bacteroidetes_f
		1935	Proteobacteria, Alphaproteobacteria, Rhodospirillales, Acetobacteraceae
		5605	Proteobacteria, Gammaproteobacteria, Xanthomonadales, Sinobacteraceae
		9738	Proteobacteria, Deltaproteobacteria, Myxococcales, Haliangiaceae
		3010	Planctomycetes, Planctomycetia, Planctomycetales, Planctomycetaceae
		7334	Candidatus Saccharibacteria, Candidatus Saccharibacteria_c, Candidatus Saccharibacteria_o, Candidatus Saccharibacteria_f
		4767	Chloroflexi, Thermomicrobia, Sphaerobacterales, Sphaerobacteraceae
		1891	Verrucomicrobia, Subdivision3, Subdivision3_o, Subdivision3_f
		541	Acidobacteria, Acidobacteria_Gp5, Acidobacteria_Gp5_o, Acidobacteria_Gp5_f
		12697	Actinobacteria, Actinobacteria, Actinomycetales, Nocardioidaceae
		52	Actinobacteria, Actinobacteria, Actinomycetales, Nocardioidaceae
		242	Acidobacteria, Acidobacteria_Gp2, Acidobacteria_Gp2_o, Acidobacteria_Gp2_f
		7722	Proteobacteria, Betaproteobacteria, Burkholderiales, Burkholderiales_incertae_sedis
		156	Actinobacteria, Actinobacteria, Actinomycetales, Nocardioidaceae
		11	Proteobacteria, Alphaproteobacteria, Sphingomonadales, Sphingomonadaceae
		61	Proteobacteria, Alphaproteobacteria, Rhizobiales, Rhizobiales_f
		203	Actinobacteria, Actinobacteria, Actinomycetales, Microbacteriaceae
		74	Proteobacteria, Alphaproteobacteria, Rhodospirillales, Rhodospirillales_f
		3122	Proteobacteria, Betaproteobacteria, Burkholderiales, Comamonadaceae
		2763	Bacteroidetes, Sphingobacteriia, Sphingobacteriales, Chitinophagaceae
		3545	Proteobacteria, Deltaproteobacteria, Myxococcales, Polyangiaceae
		2018	Proteobacteria, Proteobacteria_c, Proteobacteria_o, Proteobacteria_f
		4543	Bacteroidetes, Sphingobacteriia, Sphingobacteriales, Chitinophagaceae
		2030	Gemmatimonadetes, Gemmatimonadetes, Gemmatimonadales, Gemmatimonadaceae
		5790	Bacteroidetes, Sphingobacteriia, Sphingobacteriales, Chitinophagaceae
		1720	Verrucomicrobia, Verrucomicrobia_c, Verrucomicrobia_o, Verrucomicrobia_f
		653	Actinobacteria, Actinobacteria, Actinomycetales, Nocardioidaceae
		3243	Planctomycetes, Planctomycetia, Planctomycetales, Planctomycetaceae
		412	Actinobacteria, Actinobacteria, Actinomycetales, Actinomycetales_f
		5267	Verrucomicrobia, Spartobacteria, Spartobacteria_o, Spartobacteria_f
		955	Planctomycetes, Planctomycetia, Planctomycetales, Planctomycetaceae
		1982	Acidobacteria, Acidobacteria_Gp13, Acidobacteria_Gp13_o, Acidobacteria_Gp13_f
		4091	Gemmatimonadetes, Gemmatimonadetes, Gemmatimonadales, Gemmatimonadaceae
		7652	Chloroflexi, Thermomicrobia, Sphaerobacterales, Sphaerobacteraceae
		2060	Bacteria_p, Bacteria_c, Bacteria_o, Bacteria_f
		5787	Actinobacteria, Actinobacteria, Acidimicrobiales, Acidimicrobineae_incertae_sedis
		7420	Proteobacteria, Proteobacteria_c, Proteobacteria_o, Proteobacteria_f
		282	Acidobacteria, Acidobacteria_Gp7, Acidobacteria_Gp7_o, Acidobacteria_Gp7_f
		1713	Bacteria_p, Bacteria_c, Bacteria_o, Bacteria_f
		1653	Acidobacteria, Acidobacteria_Gp13, Acidobacteria_Gp13_o, Acidobacteria_Gp13_f
		4284	Bacteria_p, Bacteria_c, Bacteria_o, Bacteria_f
		3501	Verrucomicrobia, Subdivision3, Subdivision3_o, Subdivision3_f
		7206	Proteobacteria, Proteobacteria_c, Proteobacteria_o, Proteobacteria_f
		5626	Bacteroidetes, Sphingobacteriia, Sphingobacteriales, Sphingobacteriales_f
		114	Acidobacteria, Acidobacteria_Gp3, Acidobacteria_Gp3_o, Acidobacteria_Gp3_f
		60	Proteobacteria, Alphaproteobacteria, Alphaproteobacteria_incertae_sedis, Alphaproteobacteria_incertae_sedis_f
		376	Proteobacteria, Alphaproteobacteria, Rhodospirillales, Rhodospirillaceae
		832	Proteobacteria, Alphaproteobacteria, Rhodospirillales, Rhodospirillaceae
		228	Proteobacteria, Betaproteobacteria, Burkholderiales, Burkholderiales_f
		89	Actinobacteria, Actinobacteria, Actinomycetales, Geodermatophilaceae
		1666	Proteobacteria, Alphaproteobacteria, Rhodobacterales, Rhodobacteraceae
		2815	Proteobacteria, Alphaproteobacteria, Rhodobacterales, Rhodobacteraceae
		405	Actinobacteria, Actinobacteria, Actinomycetales, Geodermatophilaceae
		883	Actinobacteria, Actinobacteria, Solirubrobacterales, Solirubrobacterales_f
		2131	Acidobacteria, Acidobacteria_Gp6, Acidobacteria_Gp6_o, Acidobacteria_Gp6_f
		1726	Acidobacteria, Acidobacteria_Gp4, Acidobacteria_Gp4_o, Acidobacteria_Gp4_f
		2466	Actinobacteria, Actinobacteria, Actinomycetales, Kineosporiaceae
		3406	Bacteroidetes, Bacteroidetes_c, Bacteroidetes_o, Bacteroidetes_f
		2176	Proteobacteria, Deltaproteobacteria, Myxococcales, Haliangiaceae
		317	Bacteria_p, Bacteria_c, Bacteria_o, Bacteria_f
		716	Planctomycetes, Planctomycetia, Planctomycetales, Planctomycetaceae
		3068	Bacteria_p, Bacteria_c, Bacteria_o, Bacteria_f
		1822	Proteobacteria, Gammaproteobacteria, Gammaproteobacteria_o, Gammaproteobacteria_f
		4087	Actinobacteria, Actinobacteria, Actinomycetales, Nakamurellaceae
		1264	Gemmatimonadetes, Gemmatimonadetes, Gemmatimonadales, Gemmatimonadaceae
		2639	Actinobacteria, Actinobacteria, Acidimicrobiales, Iamiaceae
		4271	Verrucomicrobia, Subdivision3, Subdivision3_o, Subdivision3_f
		3064	Proteobacteria, Alphaproteobacteria, Sphingomonadales, Sphingomonadaceae
		4457	Actinobacteria, Actinobacteria, Solirubrobacterales, Solirubrobacteraceae
		666	Chloroflexi, Caldilineae, Caldilineales, Caldilineaceae
		1493	Gemmatimonadetes, Gemmatimonadetes, Gemmatimonadales, Gemmatimonadaceae
		88	Proteobacteria, Alphaproteobacteria, Rhizobiales, Hyphomicrobiaceae
		379	Proteobacteria, Alphaproteobacteria, Rhizobiales, Hyphomicrobiaceae
		537	Actinobacteria, Actinobacteria, Solirubrobacterales, Solirubrobacterales_f
		579	Acidobacteria, Acidobacteria_Gp3, Acidobacteria_Gp3_o, Acidobacteria_Gp3_f
		107	Actinobacteria, Actinobacteria, Solirubrobacterales, Solirubrobacteraceae
		223	Proteobacteria, Alphaproteobacteria, Rhodospirillales, Rhodospirillaceae
		459	Verrucomicrobia, Spartobacteria, Spartobacteria_o, Spartobacteria_f
		401	Actinobacteria, Actinobacteria, Actinomycetales, Nocardioidaceae
		554	Acidobacteria, Acidobacteria_Gp6, Acidobacteria_Gp6_o, Acidobacteria_Gp6_f
		422	Gemmatimonadetes, Gemmatimonadetes, Gemmatimonadales, Gemmatimonadaceae
		854	Actinobacteria, Actinobacteria, Solirubrobacterales, Conexibacteraceae
		1068	Actinobacteria, Actinobacteria, Actinomycetales, Frankineae_f
		1358	Gemmatimonadetes, Gemmatimonadetes, Gemmatimonadales, Gemmatimonadaceae
		146	Actinobacteria, Actinobacteria, Actinomycetales, Actinomycetales_f
		141	Gemmatimonadetes, Gemmatimonadetes, Gemmatimonadales, Gemmatimonadaceae
		774	Gemmatimonadetes, Gemmatimonadetes, Gemmatimonadales, Gemmatimonadaceae
		1449	Proteobacteria, Betaproteobacteria, Burkholderiales, Burkholderiales_f
		83	Acidobacteria, Acidobacteria_Gp2, Acidobacteria_Gp2_o, Acidobacteria_Gp2_f
		437	Proteobacteria, Alphaproteobacteria, Alphaproteobacteria_o, Alphaproteobacteria_f
		701	Acidobacteria, Acidobacteria_Gp3, Acidobacteria_Gp3_o, Acidobacteria_Gp3_f
		745	Acidobacteria, Acidobacteria_Gp3, Acidobacteria_Gp3_o, Acidobacteria_Gp3_f
		1012	Bacteroidetes, Bacteroidetes_c, Bacteroidetes_o, Bacteroidetes_f
		352	Proteobacteria, Alphaproteobacteria, Rhizobiales, Roseiarcaceae
		865	Proteobacteria, Gammaproteobacteria, Xanthomonadales, Sinobacteraceae
		1037	Actinobacteria, Actinobacteria, Actinomycetales, Propionibacteriaceae
		34	Gemmatimonadetes, Gemmatimonadetes, Gemmatimonadales, Gemmatimonadaceae
		811	Proteobacteria, Betaproteobacteria, Ferrovales, Ferrovaceae
		1946	Chloroflexi, Chloroflexia, Chloroflexia_o, Chloroflexia_f
		235	Proteobacteria, Gammaproteobacteria, Xanthomonadales, Xanthomonadaceae
		676	Actinobacteria, Actinobacteria, Actinomycetales, Micrococcineae_f
		840	Acidobacteria, Acidobacteria_Gp1, Acidobacteria_Gp1_o, Acidobacteria_Gp1_f
		1499	Proteobacteria, Alphaproteobacteria, Rhodospirillales, Rhodospirillales_f
		1443	Actinobacteria, Actinobacteria, Actinomycetales, Actinomycetales_f
		2505	Actinobacteria, Actinobacteria, Gaiellales, Gaiellaceae
		2785	Proteobacteria, Deltaproteobacteria, Myxococcales, Labilitrichaceae
		2446	Proteobacteria, Proteobacteria_c, Proteobacteria_o, Proteobacteria_f
		1256	Proteobacteria, Betaproteobacteria, Betaproteobacteria_o, Betaproteobacteria_f
		2482	Chloroflexi, Thermomicrobia, Sphaerobacterales, Sphaerobacteraceae
		3886	Proteobacteria, Betaproteobacteria, Betaproteobacteria_o, Betaproteobacteria_f
		984	candidate division WPS-2, candidate division WPS-2_c, candidate division WPS-2_o, candidate division WPS-2_f
		1510	Bacteroidetes, Sphingobacteriia, Sphingobacteriales, Chitinophagaceae
		4995	Actinobacteria, Actinobacteria, Rubrobacterales, Rubrobacteraceae
		2930	Acidobacteria, Acidobacteria_Gp15, Acidobacteria_Gp15_o, Acidobacteria_Gp15_f
		1100	Verrucomicrobia, Subdivision3, Subdivision3_o, Subdivision3_f
		1315	candidate division WPS-2, candidate division WPS-2_c, candidate division WPS-2_o, candidate division WPS-2_f
		5674	Actinobacteria, Actinobacteria, Solirubrobacterales, Solirubrobacterales_f
		3220	Bacteroidetes, Sphingobacteriia, Sphingobacteriales, Chitinophagaceae
		3054	Bacteria_p, Bacteria_c, Bacteria_o, Bacteria_f
		2145	Acidobacteria, Acidobacteria_Gp1, Acidobacteria_Gp1_o, Acidobacteria_Gp1_f
		5135	Proteobacteria, Deltaproteobacteria, Myxococcales, Labilitrichaceae
		3530	Bacteria_p, Bacteria_c, Bacteria_o, Bacteria_f
		7351	Chloroflexi, Thermomicrobia, Sphaerobacterales, Sphaerobacteraceae
		1518	Candidatus Saccharibacteria, Candidatus Saccharibacteria_c, Candidatus Saccharibacteria_o, Candidatus Saccharibacteria_f
		5469	Actinobacteria, Actinobacteria, Solirubrobacterales, Solirubrobacterales_f
		4166	Verrucomicrobia, Spartobacteria, Spartobacteria_o, Spartobacteria_f
		2634	candidate division WPS-1, candidate division WPS-1_c, candidate division WPS-1_o, candidate division WPS-1_f
		2453	Candidatus Saccharibacteria, Candidatus Saccharibacteria_c, Candidatus Saccharibacteria_o, Candidatus Saccharibacteria_f
		2994	Armatimonadetes, Armatimonadetes_c, Armatimonadetes_o, Armatimonadetes_f
		5387	Candidatus Saccharibacteria, Candidatus Saccharibacteria_c, Candidatus Saccharibacteria_o, Candidatus Saccharibacteria_f
		4674	Bacteroidetes, Cytophagia, Cytophagales, Cytophagaceae
		2756	Proteobacteria, Deltaproteobacteria, Deltaproteobacteria_o, Deltaproteobacteria_f
		2508	Verrucomicrobia, Verrucomicrobia_c, Verrucomicrobia_o, Verrucomicrobia_f
		9874	Bacteroidetes, Cytophagia, Cytophagales, Cytophagales_f
		3295	Proteobacteria, Betaproteobacteria, Betaproteobacteria_o, Betaproteobacteria_f
		3664	Candidatus Saccharibacteria, Candidatus Saccharibacteria_c, Candidatus Saccharibacteria_o, Candidatus Saccharibacteria_f
		5186	Planctomycetes, Planctomycetia, Planctomycetales, Planctomycetaceae
		2915	Actinobacteria, Actinobacteria, Actinomycetales, Microbacteriaceae
		4954	Bacteria_p, Bacteria_c, Bacteria_o, Bacteria_f
		236	Proteobacteria, Alphaproteobacteria, Rhizobiales, Rhizobiales_f
		936	Actinobacteria, Actinobacteria, Acidimicrobiales, Iamiaceae
		42	Proteobacteria, Gammaproteobacteria, Pseudomonadales, Pseudomonadaceae
		93	Proteobacteria, Alphaproteobacteria, Sphingomonadales, Sphingomonadaceae
		1465	Acidobacteria, Acidobacteria_Gp6, Acidobacteria_Gp6_o, Acidobacteria_Gp6_f
		720	Proteobacteria, Alphaproteobacteria, Rhizobiales, Beijerinckiaceae
		1583	Proteobacteria, Alphaproteobacteria, Rhodospirillales, Rhodospirillales_f
		3426	Proteobacteria, Betaproteobacteria, Betaproteobacteria_o, Betaproteobacteria_f
		153	Proteobacteria, Alphaproteobacteria, Rhizobiales, Rhizobiales_f
		193	Actinobacteria, Actinobacteria, Actinomycetales, Pseudonocardiaceae
		465	Actinobacteria, Thermoleophilia, Thermoleophilales, Thermoleophilaceae
		514	Acidobacteria, Acidobacteria_Gp6, Acidobacteria_Gp6_o, Acidobacteria_Gp6_f
		681	Actinobacteria, Actinobacteria, Actinomycetales, Micromonosporaceae
		1083	Bacteria_p, Bacteria_c, Bacteria_o, Bacteria_f
		1212	Bacteroidetes, Sphingobacteriia, Sphingobacteriales, Chitinophagaceae
		2150	Acidobacteria, Acidobacteria_Gp13, Acidobacteria_Gp13_o, Acidobacteria_Gp13_f
		9719	Verrucomicrobia, Spartobacteria, Spartobacteria_o, Spartobacteria_f
		7934	Bacteria_p, Bacteria_c, Bacteria_o, Bacteria_f
		3528	Bacteria_p, Bacteria_c, Bacteria_o, Bacteria_f
		21	Proteobacteria, Betaproteobacteria, Burkholderiales, Burkholderiales_f
		39	Proteobacteria, Alphaproteobacteria, Rhizobiales, Phyllobacteriaceae
		54	Proteobacteria, Alphaproteobacteria, Rhizobiales, Rhizobiales_f
		77	Actinobacteria, Actinobacteria, Acidimicrobiales, Acidimicrobineae_f
		78	Gemmatimonadetes, Gemmatimonadetes, Gemmatimonadales, Gemmatimonadaceae
		119	Actinobacteria, Actinobacteria, Solirubrobacterales, Conexibacteraceae
		63	Proteobacteria, Alphaproteobacteria, Alphaproteobacteria_o, Alphaproteobacteria_f
		152	Verrucomicrobia, Spartobacteria, Spartobacteria_o, Spartobacteria_f
		136	Actinobacteria, Actinobacteria, Actinomycetales, Mycobacteriaceae
		186	Verrucomicrobia, Spartobacteria, Spartobacteria_o, Spartobacteria_f
		260	Actinobacteria, Actinobacteria, Solirubrobacterales, Solirubrobacteraceae
		227	Actinobacteria, Actinobacteria, Actinomycetales, Micromonosporaceae
		685	Proteobacteria, Alphaproteobacteria, Rhizobiales, Bradyrhizobiaceae
		370	Acidobacteria, Acidobacteria_Gp5, Acidobacteria_Gp5_o, Acidobacteria_Gp5_f
		822	Acidobacteria, Acidobacteria_Gp6, Acidobacteria_Gp6_o, Acidobacteria_Gp6_f
		371	Acidobacteria, Acidobacteria_Gp6, Acidobacteria_Gp6_o, Acidobacteria_Gp6_f
		496	Proteobacteria, Betaproteobacteria, Betaproteobacteria_o, Betaproteobacteria_f
		1265	Verrucomicrobia, Spartobacteria, Spartobacteria_o, Spartobacteria_f
		641	Acidobacteria, Acidobacteria_Gp3, Acidobacteria_Gp3_o, Acidobacteria_Gp3_f
		674	Proteobacteria, Deltaproteobacteria, Deltaproteobacteria_o, Deltaproteobacteria_f
		1029	Acidobacteria, Acidobacteria_Gp16, Acidobacteria_Gp16_o, Acidobacteria_Gp16_f
		2387	Gemmatimonadetes, Gemmatimonadetes, Gemmatimonadales, Gemmatimonadaceae
		2169	Bacteroidetes, Sphingobacteriia, Sphingobacteriales, Chitinophagaceae
		1586	Proteobacteria, Gammaproteobacteria, Gammaproteobacteria_o, Gammaproteobacteria_f
		2363	Bacteria_p, Bacteria_c, Bacteria_o, Bacteria_f
		142	Actinobacteria, Actinobacteria, Acidimicrobiales, Acidimicrobineae_f
		354	Bacteroidetes, Cytophagia, Cytophagales, Cytophagales_f
		263	Actinobacteria, Actinobacteria, Solirubrobacterales, Conexibacteraceae
		826	Actinobacteria, Actinobacteria, Actinomycetales, Nocardioidaceae
		1289	Planctomycetes, Planctomycetia, Planctomycetales, Planctomycetaceae
		1172	Proteobacteria, Betaproteobacteria, Nitrosomonadales, Nitrosomonadaceae
		1362	Actinobacteria, Actinobacteria, Solirubrobacterales, Solirubrobacteraceae
		1206	Actinobacteria, Actinobacteria, Gaiellales, Gaiellaceae
		1497	Proteobacteria, Deltaproteobacteria, Myxococcales, Myxococcales_f
		4728	Proteobacteria, Alphaproteobacteria, Alphaproteobacteria_incertae_sedis, Alphaproteobacteria_incertae_sedis_f
		91	Acidobacteria, Acidobacteria_Gp7, Acidobacteria_Gp7_o, Acidobacteria_Gp7_f
		2307	Proteobacteria, Alphaproteobacteria, Rhizobiales, Hyphomicrobiaceae
		799	Verrucomicrobia, Spartobacteria, Spartobacteria_o, Spartobacteria_f
		928	Planctomycetes, Planctomycetia, Planctomycetales, Planctomycetaceae
		2343	Proteobacteria, Alphaproteobacteria, Alphaproteobacteria_o, Alphaproteobacteria_f
		1211	Bacteria_p, Bacteria_c, Bacteria_o, Bacteria_f
		475	Actinobacteria, Actinobacteria, Solirubrobacterales, Patulibacteraceae
		417	Acidobacteria, Acidobacteria_Gp16, Acidobacteria_Gp16_o, Acidobacteria_Gp16_f
		790	Bacteria_p, Bacteria_c, Bacteria_o, Bacteria_f
		1364	Acidobacteria, Acidobacteria_Gp3, Acidobacteria_Gp3_o, Acidobacteria_Gp3_f
		2203	Acidobacteria, Acidobacteria_Gp2, Acidobacteria_Gp2_o, Acidobacteria_Gp2_f
		8792	Proteobacteria, Deltaproteobacteria, Deltaproteobacteria_o, Deltaproteobacteria_f
		483	Gemmatimonadetes, Gemmatimonadetes, Gemmatimonadales, Gemmatimonadaceae
		871	Proteobacteria, Gammaproteobacteria, Xanthomonadales, Sinobacteraceae
		1238	Gemmatimonadetes, Gemmatimonadetes, Gemmatimonadales, Gemmatimonadaceae
		1082	Proteobacteria, Deltaproteobacteria, Deltaproteobacteria_o, Deltaproteobacteria_f
		817	Verrucomicrobia, Subdivision3, Subdivision3_o, Subdivision3_f
		1446	Actinobacteria, Actinobacteria, Acidimicrobiales, Iamiaceae
		1471	Proteobacteria, Alphaproteobacteria, Rhodospirillales, Rhodospirillales_f
		3570	Actinobacteria, Actinobacteria, Actinomycetales, Actinomycetales_f
		12974	Actinobacteria, Actinobacteria, Actinobacteria_o, Actinobacteria_f
		2259	Chloroflexi, Thermomicrobia, Sphaerobacterales, Sphaerobacteraceae
		1378	Planctomycetes, Phycisphaerae, Phycisphaerales, Phycisphaeraceae
		2173	Nitrospirae, Nitrospira, Nitrospirales, Nitrospiraceae
		293	Actinobacteria, Actinobacteria, Acidimicrobiales, Acidimicrobineae_incertae_sedis
		316	Actinobacteria, Actinobacteria, Solirubrobacterales, Solirubrobacteraceae
		841	Acidobacteria, Acidobacteria_Gp16, Acidobacteria_Gp16_o, Acidobacteria_Gp16_f
		1532	Actinobacteria, Actinobacteria, Actinomycetales, Actinomycetales_f
		4132	Actinobacteria, Actinobacteria, Solirubrobacterales, Conexibacteraceae
		1349	Bacteroidetes, Cytophagia, Cytophagales, Cytophagales_f
		2103	Planctomycetes, Planctomycetia, Planctomycetales, Planctomycetaceae
		3292	Acidobacteria, Acidobacteria_Gp16, Acidobacteria_Gp16_o, Acidobacteria_Gp16_f
		794	Acidobacteria, Acidobacteria_Gp6, Acidobacteria_Gp6_o, Acidobacteria_Gp6_f
		985	Acidobacteria, Acidobacteria_Gp4, Acidobacteria_Gp4_o, Acidobacteria_Gp4_f
		743	Actinobacteria, Actinobacteria, Actinomycetales, Micromonosporaceae
		1369	Proteobacteria, Alphaproteobacteria, Rhodospirillales, Rhodospirillales_f
		2110	Bacteroidetes, Sphingobacteriia, Sphingobacteriales, Chitinophagaceae
		2920	Proteobacteria, Deltaproteobacteria, Myxococcales, Sandaracinaceae
		4901	Verrucomicrobia, Spartobacteria, Spartobacteria_o, Spartobacteria_f
		2073	Bacteria_p, Bacteria_c, Bacteria_o, Bacteria_f
		11807	Planctomycetes, Planctomycetia, Planctomycetales, Planctomycetaceae
		2254	Armatimonadetes, Armatimonadetes_c, Armatimonadetes_o, Armatimonadetes_f
		6060	Planctomycetes, Planctomycetia, Planctomycetales, Planctomycetaceae
		2348	Bacteria_p, Bacteria_c, Bacteria_o, Bacteria_f
		4951	Acidobacteria, Acidobacteria_Gp17, Acidobacteria_Gp17_o, Acidobacteria_Gp17_f
		1990	Proteobacteria, Alphaproteobacteria, Rhodospirillales, Acetobacteraceae
		3864	Proteobacteria, Deltaproteobacteria, Myxococcales, Polyangiaceae
		2878	Proteobacteria, Deltaproteobacteria, Myxococcales, Sorangiineae_f
		2535	Proteobacteria, Alphaproteobacteria, Rhodospirillales, Rhodospirillales_f
		2929	Planctomycetes, Planctomycetia, Planctomycetia_o, Planctomycetia_f
		12745	Proteobacteria, Deltaproteobacteria, Myxococcales, Labilitrichaceae
		8195	Bacteria_p, Bacteria_c, Bacteria_o, Bacteria_f
		4344	Planctomycetes, Planctomycetia, Planctomycetales, Planctomycetaceae
		385	Actinobacteria, Actinobacteria, Gaiellales, Gaiellaceae
		1401	Acidobacteria, Acidobacteria_Gp16, Acidobacteria_Gp16_o, Acidobacteria_Gp16_f
		890	Proteobacteria, Alphaproteobacteria, Rhodospirillales, Rhodospirillaceae
		825	candidate division WPS-1, candidate division WPS-1_c, candidate division WPS-1_o, candidate division WPS-1_f
		1912	Acidobacteria, Acidobacteria_Gp6, Acidobacteria_Gp6_o, Acidobacteria_Gp6_f
		2284	Proteobacteria, Betaproteobacteria, Betaproteobacteria_o, Betaproteobacteria_f
		1705	Proteobacteria, Alphaproteobacteria, Rhizobiales, Rhizobiales_f
		2005	Bacteria_p, Bacteria_c, Bacteria_o, Bacteria_f
		2425	Bacteroidetes, Flavobacteriia, Flavobacteriales, Cryomorphaceae
		2661	Proteobacteria, Deltaproteobacteria, Myxococcales, Nannocystineae_f
		2491	Proteobacteria, Alphaproteobacteria, Rhizobiales, Hyphomicrobiaceae
		3518	Planctomycetes, Phycisphaerae, Phycisphaerales, Phycisphaeraceae
		2960	Planctomycetes, Planctomycetia, Planctomycetales, Planctomycetaceae
		7695	Acidobacteria, Acidobacteria_Gp6, Acidobacteria_Gp6_o, Acidobacteria_Gp6_f
		6686	Planctomycetes, Planctomycetia, Planctomycetales, Planctomycetaceae
		4623	Bacteria_p, Bacteria_c, Bacteria_o, Bacteria_f
		500	Gemmatimonadetes, Gemmatimonadetes, Gemmatimonadales, Gemmatimonadaceae
		8134	Proteobacteria, Alphaproteobacteria, Rhodospirillales, Acetobacteraceae
		1072	Bacteroidetes, Sphingobacteriia, Sphingobacteriales, Saprospiraceae
		1441	Proteobacteria, Betaproteobacteria, Burkholderiales, Alcaligenaceae
		2591	Bacteria_p, Bacteria_c, Bacteria_o, Bacteria_f
		1333	Proteobacteria, Deltaproteobacteria, Myxococcales, Cystobacteraceae
		1693	Proteobacteria, Alphaproteobacteria, Caulobacterales, Caulobacteraceae
		3004	Proteobacteria, Deltaproteobacteria, Myxococcales, Kofleriaceae
		4124	Planctomycetes, Planctomycetia, Planctomycetales, Planctomycetaceae
		5133	Bacteria_p, Bacteria_c, Bacteria_o, Bacteria_f
		4810	Bacteria_p, Bacteria_c, Bacteria_o, Bacteria_f
		3335	Proteobacteria, Deltaproteobacteria, Myxococcales, Kofleriaceae
		12018	Planctomycetes, Planctomycetes_c, Planctomycetes_o, Planctomycetes_f
		6365	Bacteria_p, Bacteria_c, Bacteria_o, Bacteria_f
		1096	Proteobacteria, Alphaproteobacteria, Rhodospirillales, Rhodospirillaceae
		1335	Gemmatimonadetes, Gemmatimonadetes, Gemmatimonadales, Gemmatimonadaceae
		1843	Acidobacteria, Acidobacteria_Gp6, Acidobacteria_Gp6_o, Acidobacteria_Gp6_f
		1552	Bacteria_p, Bacteria_c, Bacteria_o, Bacteria_f
		2428	Chloroflexi, Ktedonobacteria, Ktedonobacterales, Thermosporotrichaceae
		2857	Actinobacteria, Actinobacteria, Actinomycetales, Frankineae_f
		12510	Firmicutes, Bacilli, Bacillales, Bacillaceae 1
		3458	Actinobacteria, Actinobacteria, Actinomycetales, Pseudonocardiaceae
		2987	Bacteria_p, Bacteria_c, Bacteria_o, Bacteria_f
		2337	Bacteria_p, Bacteria_c, Bacteria_o, Bacteria_f
		2710	candidate division WPS-1, candidate division WPS-1_c, candidate division WPS-1_o, candidate division WPS-1_f
		4237	Proteobacteria, Betaproteobacteria, Ferrovales, Ferrovaceae
		3586	Proteobacteria, Deltaproteobacteria, Myxococcales, Sorangiineae_f
		11147	Planctomycetes, Planctomycetes_c, Planctomycetes_o, Planctomycetes_f
		3904	Planctomycetes, Planctomycetia, Planctomycetales, Planctomycetaceae
		3231	Proteobacteria, Gammaproteobacteria, Legionellales, Coxiellaceae
		11387	Planctomycetes, Planctomycetia, Planctomycetales, Planctomycetaceae
		6031	Planctomycetes, Planctomycetia, Planctomycetales, Planctomycetaceae
		4916	Verrucomicrobia, Subdivision3, Subdivision3_o, Subdivision3_f
		5609	Bacteroidetes, Bacteroidetes_c, Bacteroidetes_o, Bacteroidetes_f
		3408	Proteobacteria, Gammaproteobacteria, Gammaproteobacteria_o, Gammaproteobacteria_f
		3821	Verrucomicrobia, Subdivision3, Subdivision3_o, Subdivision3_f
		5241	Actinobacteria, Actinobacteria, Actinomycetales, Micromonosporaceae
		3790	Bacteroidetes, Flavobacteriia, Flavobacteriales, Flavobacteriaceae
		4393	Bacteroidetes, Flavobacteriia, Flavobacteriales, Flavobacteriales_f
		6078	Proteobacteria, Proteobacteria_c, Proteobacteria_o, Proteobacteria_f
		5127	Acidobacteria, Acidobacteria_Gp16, Acidobacteria_Gp16_o, Acidobacteria_Gp16_f
		1617	Acidobacteria, Acidobacteria_Gp16, Acidobacteria_Gp16_o, Acidobacteria_Gp16_f
		1821	Proteobacteria, Gammaproteobacteria, Chromatiales, Chromatiaceae
		3289	Bacteroidetes, Sphingobacteriia, Sphingobacteriales, Sphingobacteriaceae
		3489	Actinobacteria, Actinobacteria, Actinomycetales, Microbacteriaceae
		2751	Bacteria_p, Bacteria_c, Bacteria_o, Bacteria_f
		1866	Proteobacteria, Alphaproteobacteria, Alphaproteobacteria_o, Alphaproteobacteria_f
		2213	Proteobacteria, Alphaproteobacteria, Rhodospirillales, Acetobacteraceae
		3001	Cyanobacteria/Chloroplast, Chloroplast, Chloroplast_o, Chloroplast
		3201	Verrucomicrobia, Subdivision3, Subdivision3_o, Subdivision3_f
		3751	Bacteroidetes, Bacteroidetes_c, Bacteroidetes_o, Bacteroidetes_f
		5034	Proteobacteria, Deltaproteobacteria, Myxococcales, Polyangiaceae
		2132	Actinobacteria, Actinobacteria, Acidimicrobiales, Iamiaceae
		4162	Chloroflexi, Caldilineae, Caldilineales, Caldilineaceae
		5359	Bacteria_p, Bacteria_c, Bacteria_o, Bacteria_f
		9820	Planctomycetes, Planctomycetia, Planctomycetales, Planctomycetaceae
		3869	Proteobacteria, Alphaproteobacteria, Rhizobiales, Rhizobiales_incertae_sedis
		3080	Acidobacteria, Acidobacteria_Gp3, Acidobacteria_Gp3_o, Acidobacteria_Gp3_f
		4880	Firmicutes, Bacilli, Bacillales, Bacillaceae 1
		3854	candidate division WPS-1, candidate division WPS-1_c, candidate division WPS-1_o, candidate division WPS-1_f
		7525	Bacteria_p, Bacteria_c, Bacteria_o, Bacteria_f
		6026	Bacteria_p, Bacteria_c, Bacteria_o, Bacteria_f
		7650	Acidobacteria, Acidobacteria_Gp17, Acidobacteria_Gp17_o, Acidobacteria_Gp17_f
		9708	Armatimonadetes, Fimbriimonadia, Fimbriimonadales, Fimbriimonadaceae
		625	Actinobacteria, Actinobacteria, Solirubrobacterales, Solirubrobacterales_f
		1419	Acidobacteria, Acidobacteria_Gp4, Acidobacteria_Gp4_o, Acidobacteria_Gp4_f
		2206	Acidobacteria, Acidobacteria_Gp16, Acidobacteria_Gp16_o, Acidobacteria_Gp16_f
		1804	Verrucomicrobia, Subdivision3, Subdivision3_o, Subdivision3_f
		1898	Armatimonadetes, Armatimonadetes_c, Armatimonadetes_o, Armatimonadetes_f
		2900	Bacteria_p, Bacteria_c, Bacteria_o, Bacteria_f
		8246	Acidobacteria, Acidobacteria_Gp6, Acidobacteria_Gp6_o, Acidobacteria_Gp6_f
		3679	Proteobacteria, Deltaproteobacteria, Myxococcales, Cystobacteraceae
		3093	Proteobacteria, Alphaproteobacteria, Rhodospirillales, Acetobacteraceae
		3794	Proteobacteria, Deltaproteobacteria, Myxococcales, Myxococcaceae
		3891	Armatimonadetes, Chthonomonadetes, Chthonomonadales, Chthonomonadaceae
		4211	Proteobacteria, Deltaproteobacteria, Myxococcales, Myxococcaceae
		3526	Actinobacteria, Actinobacteria, Actinomycetales, Microbacteriaceae
		3507	Armatimonadetes, Armatimonadetes_c, Armatimonadetes_o, Armatimonadetes_f
		4200	Planctomycetes, Planctomycetia, Planctomycetales, Planctomycetaceae
		4117	Bacteria_p, Bacteria_c, Bacteria_o, Bacteria_f
		5993	Verrucomicrobia, Subdivision3, Subdivision3_o, Subdivision3_f
		4011	Proteobacteria, Proteobacteria_c, Proteobacteria_o, Proteobacteria_f
		4964	Actinobacteria, Actinobacteria, Actinomycetales, Thermomonosporaceae
		3954	Proteobacteria, Betaproteobacteria, Ferrovales, Ferrovaceae
		11811	Bacteria_p, Bacteria_c, Bacteria_o, Bacteria_f
		9434	Proteobacteria, Deltaproteobacteria, Myxococcales, Myxococcales_f
		5638	Acidobacteria, Acidobacteria_Gp1, Acidobacteria_Gp1_o, Acidobacteria_Gp1_f
		3456	Bacteroidetes, Cytophagia, Cytophagales, Cytophagaceae
		2903	Proteobacteria, Deltaproteobacteria, Myxococcales, Myxococcales_f
		5526	Bacteria_p, Bacteria_c, Bacteria_o, Bacteria_f
		11888	Proteobacteria, Betaproteobacteria, Rhodocyclales, Rhodocyclaceae
		3791	Proteobacteria, Alphaproteobacteria, Rhodospirillales, Acetobacteraceae
		8871	Bacteroidetes, Sphingobacteriia, Sphingobacteriales, Chitinophagaceae
		5566	Verrucomicrobia, Subdivision3, Subdivision3_o, Subdivision3_f
		6058	Bacteroidetes, Sphingobacteriia, Sphingobacteriales, Chitinophagaceae
		4579	Gemmatimonadetes, Gemmatimonadetes, Gemmatimonadales, Gemmatimonadaceae
		211	Gemmatimonadetes, Gemmatimonadetes, Gemmatimonadales, Gemmatimonadaceae
		2326	Bacteria_p, Bacteria_c, Bacteria_o, Bacteria_f
		2000	Proteobacteria, Alphaproteobacteria, Rhodospirillales, Acetobacteraceae
		590	Acidobacteria, Acidobacteria_Gp2, Acidobacteria_Gp2_o, Acidobacteria_Gp2_f
		932	Bacteria_p, Bacteria_c, Bacteria_o, Bacteria_f
		2566	Proteobacteria, Alphaproteobacteria, Sphingomonadales, Sphingomonadaceae
		2529	Proteobacteria, Gammaproteobacteria, Gammaproteobacteria_o, Gammaproteobacteria_f
		6408	BRC1, BRC1_c, BRC1_o, BRC1_f
		388	Proteobacteria, Alphaproteobacteria, Rhizobiales, Rhizobiales_f
		393	Actinobacteria, Actinobacteria, Actinomycetales, Actinomycetales_f
		454	Gemmatimonadetes, Gemmatimonadetes, Gemmatimonadales, Gemmatimonadaceae
		542	Bacteria_p, Bacteria_c, Bacteria_o, Bacteria_f
		2445	Planctomycetes, Phycisphaerae, Phycisphaerae_o, Phycisphaerae_f
		254	Actinobacteria, Actinobacteria, Acidimicrobiales, Iamiaceae
		250	Proteobacteria, Betaproteobacteria, Betaproteobacteria_o, Betaproteobacteria_f
		785	Acidobacteria, Acidobacteria_Gp7, Acidobacteria_Gp7_o, Acidobacteria_Gp7_f
		2055	Gemmatimonadetes, Gemmatimonadetes, Gemmatimonadales, Gemmatimonadaceae
		528	Acidobacteria, Acidobacteria_Gp3, Acidobacteria_Gp3_o, Acidobacteria_Gp3_f
		174	Acidobacteria, Acidobacteria_Gp2, Acidobacteria_Gp2_o, Acidobacteria_Gp2_f
		1397	Chloroflexi, Anaerolineae, Anaerolineales, Anaerolineaceae
		4500	Armatimonadetes, Armatimonadia, Armatimonadales, Armatimonadaceae
		407	Actinobacteria, Actinobacteria, Actinobacteria_o, Actinobacteria_f
		415	Acidobacteria, Acidobacteria_Gp1, Acidobacteria_Gp1_o, Acidobacteria_Gp1_f
		947	Proteobacteria, Betaproteobacteria, Betaproteobacteria_o, Betaproteobacteria_f
		779	Acidobacteria, Acidobacteria_Gp2, Acidobacteria_Gp2_o, Acidobacteria_Gp2_f
		1288	Proteobacteria, Alphaproteobacteria, Rhizobiales, Rhizobiales_f
		2395	Actinobacteria, Actinobacteria, Solirubrobacterales, Solirubrobacteraceae
		1193	Proteobacteria, Deltaproteobacteria, Myxococcales, Cystobacteraceae
		2680	Gemmatimonadetes, Gemmatimonadetes, Gemmatimonadales, Gemmatimonadaceae
		463	Acidobacteria, Acidobacteria_Gp1, Acidobacteria_Gp1_o, Acidobacteria_Gp1_f
		1631	Proteobacteria, Alphaproteobacteria, Rhodospirillales, Rhodospirillaceae
		1698	Gemmatimonadetes, Gemmatimonadetes, Gemmatimonadales, Gemmatimonadaceae
		2598	Bacteroidetes, Sphingobacteriia, Sphingobacteriales, Chitinophagaceae
		4937	Proteobacteria, Alphaproteobacteria, Rhizobiales, Aurantimonadaceae
		18	Proteobacteria, Betaproteobacteria, Betaproteobacteria_o, Betaproteobacteria_f
		67	Actinobacteria, Actinobacteria, Actinomycetales, Frankineae_f
		100	Actinobacteria, Actinobacteria, Gaiellales, Gaiellaceae
		49	Actinobacteria, Actinobacteria, Acidimicrobiales, Iamiaceae
		274	Verrucomicrobia, Spartobacteria, Spartobacteria_o, Spartobacteria_f
		212	Actinobacteria, Actinobacteria, Actinomycetales, Pseudonocardiaceae
		1383	candidate division WPS-1, candidate division WPS-1_c, candidate division WPS-1_o, candidate division WPS-1_f
		2417	Proteobacteria, Betaproteobacteria, Rhodocyclales, Rhodocyclaceae
		2096	Actinobacteria, Actinobacteria, Acidimicrobiales, Iamiaceae
		271	Proteobacteria, Alphaproteobacteria, Rhizobiales, Rhizobiales_f
		15	Actinobacteria, Actinobacteria, Actinomycetales, Streptomycetaceae
		35	Acidobacteria, Acidobacteria_Gp1, Acidobacteria_Gp1_o, Acidobacteria_Gp1_f
		816	Acidobacteria, Acidobacteria_Gp7, Acidobacteria_Gp7_o, Acidobacteria_Gp7_f
		1683	Actinobacteria, Actinobacteria, Actinomycetales, Actinomycetales_f
		1286	Bacteria_p, Bacteria_c, Bacteria_o, Bacteria_f
		1404	candidate division WPS-1, candidate division WPS-1_c, candidate division WPS-1_o, candidate division WPS-1_f
		2429	Proteobacteria, Alphaproteobacteria, Rhizobiales, Rhizobiales_f
		3521	Bacteroidetes, Sphingobacteriia, Sphingobacteriales, Chitinophagaceae
		3431	Acidobacteria, Acidobacteria_Gp3, Acidobacteria_Gp3_o, Acidobacteria_Gp3_f
		2389	Proteobacteria, Deltaproteobacteria, Bdellovibrionales, Bdellovibrionaceae
		2713	Actinobacteria, Actinobacteria, Solirubrobacterales, Conexibacteraceae
		9498	Bacteria_p, Bacteria_c, Bacteria_o, Bacteria_f
		2009	Proteobacteria, Gammaproteobacteria, Xanthomonadales, Sinobacteraceae
		4264	Proteobacteria, Deltaproteobacteria, Myxococcales, Nannocystineae_f
		3947	Bacteroidetes, Bacteroidetes_c, Bacteroidetes_o, Bacteroidetes_f
		6093	Planctomycetes, Phycisphaerae, Tepidisphaerales, Tepidisphaeraceae
		10082	Proteobacteria, Gammaproteobacteria, Xanthomonadales, Sinobacteraceae
		1943	Bacteroidetes, Sphingobacteriia, Sphingobacteriales, Chitinophagaceae
		1634	Bacteroidetes, Sphingobacteriia, Sphingobacteriales, Chitinophagaceae
		9377	Actinobacteria, Actinobacteria, Actinobacteria_o, Actinobacteria_f
		5386	Proteobacteria, Alphaproteobacteria, Rhodospirillales, Rhodospirillaceae
		121	Proteobacteria, Alphaproteobacteria, Rhizobiales, Rhizobiales_f
		1463	Proteobacteria, Alphaproteobacteria, Rhizobiales, Rhodobiaceae
		518	Bacteroidetes, Cytophagia, Cytophagales, Cytophagales_f
		4610	Bacteria_p, Bacteria_c, Bacteria_o, Bacteria_f
		1076	Acidobacteria, Acidobacteria_Gp4, Acidobacteria_Gp4_o, Acidobacteria_Gp4_f
		2031	Proteobacteria, Betaproteobacteria, Burkholderiales, Comamonadaceae
		1872	Gemmatimonadetes, Gemmatimonadetes, Gemmatimonadales, Gemmatimonadaceae
		4014	Acidobacteria, Acidobacteria_Gp6, Acidobacteria_Gp6_o, Acidobacteria_Gp6_f
		2595	candidate division WPS-1, candidate division WPS-1_c, candidate division WPS-1_o, candidate division WPS-1_f
		76	Acidobacteria, Acidobacteria_Gp1, Acidobacteria_Gp1_o, Acidobacteria_Gp1_f
		81	Actinobacteria, Actinobacteria, Actinomycetales, Nakamurellaceae
		649	Bacteria_p, Bacteria_c, Bacteria_o, Bacteria_f
		3073	Actinobacteria, Actinobacteria, Actinomycetales, Microbacteriaceae
		332	Gemmatimonadetes, Gemmatimonadetes, Gemmatimonadales, Gemmatimonadaceae
		194	Gemmatimonadetes, Gemmatimonadetes, Gemmatimonadales, Gemmatimonadaceae
		3920	Actinobacteria, Actinobacteria, Actinomycetales, Cellulomonadaceae
		1730	Gemmatimonadetes, Gemmatimonadetes, Gemmatimonadales, Gemmatimonadaceae
		8327	Proteobacteria, Alphaproteobacteria, Rhodospirillales, Rhodospirillaceae
		12542	Bacteroidetes, Sphingobacteriia, Sphingobacteriales, Chitinophagaceae
		591	Verrucomicrobia, Subdivision3, Subdivision3_o, Subdivision3_f
		252	Proteobacteria, Alphaproteobacteria, Alphaproteobacteria_o, Alphaproteobacteria_f
		866	Acidobacteria, Acidobacteria_Gp1, Acidobacteria_Gp1_o, Acidobacteria_Gp1_f
		208	Proteobacteria, Alphaproteobacteria, Rhodospirillales, Acetobacteraceae
		75	Actinobacteria, Actinobacteria, Actinomycetales, Nocardioidaceae
		295	Acidobacteria, Acidobacteria_Gp7, Acidobacteria_Gp7_o, Acidobacteria_Gp7_f
		2117	Acidobacteria, Acidobacteria_Gp3, Acidobacteria_Gp3_o, Acidobacteria_Gp3_f
		2608	Proteobacteria, Betaproteobacteria, Burkholderiales, Comamonadaceae
		3575	Proteobacteria, Gammaproteobacteria, Xanthomonadales, Sinobacteraceae
		37	Bacteria_p, Bacteria_c, Bacteria_o, Bacteria_f
		1161	Actinobacteria, Actinobacteria, Solirubrobacterales, Solirubrobacterales_f
		2513	Armatimonadetes, Armatimonadia, Armatimonadales, Armatimonadaceae
		6	Acidobacteria, Acidobacteria_Gp1, Acidobacteria_Gp1_o, Acidobacteria_Gp1_f
		257	Actinobacteria, Actinobacteria, Solirubrobacterales, Solirubrobacteraceae
		466	Actinobacteria, Actinobacteria, Actinomycetales, Nocardioidaceae
		941	Actinobacteria, Actinobacteria, Acidimicrobiales, Acidimicrobiaceae
		109	Verrucomicrobia, Spartobacteria, Spartobacteria_o, Spartobacteria_f
		283	Acidobacteria, Acidobacteria_Gp7, Acidobacteria_Gp7_o, Acidobacteria_Gp7_f
		788	Actinobacteria, Actinobacteria, Gaiellales, Gaiellaceae
		461	Acidobacteria, Acidobacteria_Gp6, Acidobacteria_Gp6_o, Acidobacteria_Gp6_f
		1997	Bacteria_p, Bacteria_c, Bacteria_o, Bacteria_f
		5086	Chloroflexi, Dehalococcoidia, Dehalococcoidales, Dehalococcoidaceae
		3017	Verrucomicrobia, Subdivision3, Subdivision3_o, Subdivision3_f
		5223	Planctomycetes, Phycisphaerae, Tepidisphaerales, Tepidisphaeraceae
		467	Proteobacteria, Alphaproteobacteria, Rhodospirillales, Rhodospirillaceae
		2842	Bacteroidetes, Cytophagia, Cytophagales, Cytophagales_f
		2413	Proteobacteria, Deltaproteobacteria, Deltaproteobacteria_o, Deltaproteobacteria_f
		2276	Acidobacteria, Acidobacteria_Gp4, Acidobacteria_Gp4_o, Acidobacteria_Gp4_f
		348	Gemmatimonadetes, Gemmatimonadetes, Gemmatimonadales, Gemmatimonadaceae
		2137	Proteobacteria, Alphaproteobacteria, Rhodospirillales, Rhodospirillaceae
		2997	Bacteroidetes, Bacteroidetes_c, Bacteroidetes_o, Bacteroidetes_f
		1606	Bacteroidetes, Cytophagia, Cytophagales, Cytophagales_f
		1910	Bacteroidetes, Sphingobacteriia, Sphingobacteriales, Chitinophagaceae
		1263	Bacteroidetes, Flavobacteriia, Flavobacteriales, Flavobacteriaceae
		3678	Proteobacteria, Alphaproteobacteria, Caulobacterales, Caulobacteraceae
		2939	Bacteria_p, Bacteria_c, Bacteria_o, Bacteria_f
		1099	Acidobacteria, Acidobacteria_Gp13, Acidobacteria_Gp13_o, Acidobacteria_Gp13_f
		995	Proteobacteria, Betaproteobacteria, Rhodocyclales, Rhodocyclaceae
		200	Proteobacteria, Gammaproteobacteria, Gammaproteobacteria_o, Gammaproteobacteria_f
		45	Proteobacteria, Alphaproteobacteria, Sphingomonadales, Erythrobacteraceae
		5424	Proteobacteria, Alphaproteobacteria, Alphaproteobacteria_o, Alphaproteobacteria_f
		3858	Actinobacteria, Actinobacteria, Solirubrobacterales, Solirubrobacterales_f
		94	Proteobacteria, Alphaproteobacteria, Rhizobiales, Hyphomicrobiaceae
		2877	Bacteria_p, Bacteria_c, Bacteria_o, Bacteria_f
		32	Actinobacteria, Actinobacteria, Gaiellales, Gaiellaceae
		814	Acidobacteria, Acidobacteria_Gp6, Acidobacteria_Gp6_o, Acidobacteria_Gp6_f
		53	Proteobacteria, Alphaproteobacteria, Rhizobiales, Hyphomicrobiaceae
		188	Verrucomicrobia, Subdivision3, Subdivision3_o, Subdivision3_f
		632	Proteobacteria, Alphaproteobacteria, Alphaproteobacteria_incertae_sedis, Alphaproteobacteria_incertae_sedis_f
		983	Candidatus Saccharibacteria, Candidatus Saccharibacteria_c, Candidatus Saccharibacteria_o, Candidatus Saccharibacteria_f
		384	Proteobacteria, Betaproteobacteria, Burkholderiales, Burkholderiaceae
		126	Bacteria_p, Bacteria_c, Bacteria_o, Bacteria_f
		1846	Verrucomicrobia, Spartobacteria, Spartobacteria_o, Spartobacteria_f
		4849	Proteobacteria, Deltaproteobacteria, Bdellovibrionales, Bdellovibrionales_f
		3683	Parcubacteria, Parcubacteria_c, Parcubacteria_o, Parcubacteria_f
		3467	Bacteria_p, Bacteria_c, Bacteria_o, Bacteria_f
		3509	Proteobacteria, Alphaproteobacteria, Rhizobiales, Rhizobiales_f
		333	Proteobacteria, Alphaproteobacteria, Rhizobiales, Methylobacteriaceae
		1156	Proteobacteria, Alphaproteobacteria, Rhodospirillales, Rhodospirillaceae
		2979	Gemmatimonadetes, Gemmatimonadetes, Gemmatimonadales, Gemmatimonadaceae
		3163	Chloroflexi, Thermomicrobia, Sphaerobacterales, Sphaerobacteraceae
		1649	Bacteria_p, Bacteria_c, Bacteria_o, Bacteria_f
		10570	Actinobacteria, Actinobacteria, Actinobacteria_o, Actinobacteria_f
		57	Proteobacteria, Alphaproteobacteria, Alphaproteobacteria_incertae_sedis, Alphaproteobacteria_incertae_sedis_f
		831	Proteobacteria, Gammaproteobacteria, Gammaproteobacteria_o, Gammaproteobacteria_f
		2344	Proteobacteria, Gammaproteobacteria, Pseudomonadales, Pseudomonadaceae
		2778	Planctomycetes, Planctomycetia, Planctomycetales, Planctomycetaceae
		1787	Gemmatimonadetes, Gemmatimonadetes, Gemmatimonadales, Gemmatimonadaceae
		2669	Gemmatimonadetes, Gemmatimonadetes, Gemmatimonadales, Gemmatimonadaceae
		5203	Proteobacteria, Proteobacteria_c, Proteobacteria_o, Proteobacteria_f
		157	Acidobacteria, Acidobacteria_Gp4, Acidobacteria_Gp4_o, Acidobacteria_Gp4_f
		4636	Armatimonadetes, Armatimonadetes_c, Armatimonadetes_o, Armatimonadetes_f
		4413	Bacteria_p, Bacteria_c, Bacteria_o, Bacteria_f
		726	Proteobacteria, Betaproteobacteria, Rhodocyclales, Rhodocyclaceae
		5	Proteobacteria, Alphaproteobacteria, Rhizobiales, Rhizobiales_f
		611	Proteobacteria, Alphaproteobacteria, Rhodospirillales, Rhodospirillaceae
		133	Actinobacteria, Actinobacteria, Actinomycetales, Nocardioidaceae
		124	Acidobacteria, Acidobacteria_Gp1, Acidobacteria_Gp1_o, Acidobacteria_Gp1_f
		248	Proteobacteria, Alphaproteobacteria, Rhizobiales, Rhizobiales_f
		299	Actinobacteria, Actinobacteria, Gaiellales, Gaiellaceae
		258	Planctomycetes, Planctomycetia, Planctomycetales, Planctomycetaceae
		492	Proteobacteria, Betaproteobacteria, Betaproteobacteria_o, Betaproteobacteria_f
		261	Proteobacteria, Gammaproteobacteria, Xanthomonadales, Xanthomonadaceae
		3070	Proteobacteria, Deltaproteobacteria, Deltaproteobacteria_o, Deltaproteobacteria_f
		689	Verrucomicrobia, Spartobacteria, Spartobacteria_o, Spartobacteria_f
		5515	Proteobacteria, Alphaproteobacteria, Rhodospirillales, Rhodospirillaceae
		56	Proteobacteria, Alphaproteobacteria, Rhizobiales, Rhodobiaceae
		5435	Bacteria_p, Bacteria_c, Bacteria_o, Bacteria_f
		3105	Bacteria_p, Bacteria_c, Bacteria_o, Bacteria_f
		911	Firmicutes, Firmicutes_c, Firmicutes_o, Firmicutes_f
		413	Gemmatimonadetes, Gemmatimonadetes, Gemmatimonadales, Gemmatimonadaceae
		1249	Proteobacteria, Alphaproteobacteria, Alphaproteobacteria_incertae_sedis, Alphaproteobacteria_incertae_sedis_f
		96	Actinobacteria, Actinobacteria, Solirubrobacterales, Solirubrobacteraceae
		209	Actinobacteria, Actinobacteria, Actinomycetales, Frankineae_f
		5637	Bacteria_p, Bacteria_c, Bacteria_o, Bacteria_f
		3602	Bacteria_p, Bacteria_c, Bacteria_o, Bacteria_f
		4253	Planctomycetes, Planctomycetia, Planctomycetales, Planctomycetaceae
		1462	Verrucomicrobia, Spartobacteria, Spartobacteria_o, Spartobacteria_f
		5345	Actinobacteria, Actinobacteria, Actinobacteria_o, Actinobacteria_f
		560	Proteobacteria, Alphaproteobacteria, Rhizobiales, Hyphomicrobiaceae
		26	Bacteria_p, Bacteria_c, Bacteria_o, Bacteria_f
		1707	Planctomycetes, Planctomycetia, Planctomycetales, Planctomycetaceae
		106	Actinobacteria, Actinobacteria, Gaiellales, Gaiellaceae
		137	Acidobacteria, Acidobacteria_Gp4, Acidobacteria_Gp4_o, Acidobacteria_Gp4_f
		744	Verrucomicrobia, Spartobacteria, Spartobacteria_o, Spartobacteria_f
		451	Verrucomicrobia, Spartobacteria, Spartobacteria_o, Spartobacteria_f
		5230	Proteobacteria, Deltaproteobacteria, Deltaproteobacteria_o, Deltaproteobacteria_f
		4154	Gemmatimonadetes, Gemmatimonadetes, Gemmatimonadales, Gemmatimonadaceae
		2814	Chloroflexi, Anaerolineae, Anaerolineales, Anaerolineaceae
		3273	candidate division WPS-1, candidate division WPS-1_c, candidate division WPS-1_o, candidate division WPS-1_f
		925	Proteobacteria, Gammaproteobacteria, Xanthomonadales, Xanthomonadaceae
		1416	Candidatus Saccharibacteria, Candidatus Saccharibacteria_c, Candidatus Saccharibacteria_o, Candidatus Saccharibacteria_f
		6770	Verrucomicrobia, Opitutae, Opitutales, Opitutaceae
		2100	Bacteria_p, Bacteria_c, Bacteria_o, Bacteria_f
		3908	Actinobacteria, Actinobacteria, Rubrobacterales, Rubrobacteraceae
		3894	Verrucomicrobia, Spartobacteria, Spartobacteria_o, Spartobacteria_f
		2519	candidate division WPS-1, candidate division WPS-1_c, candidate division WPS-1_o, candidate division WPS-1_f
		1703	Acidobacteria, Acidobacteria_Gp6, Acidobacteria_Gp6_o, Acidobacteria_Gp6_f
		675	Proteobacteria, Alphaproteobacteria, Rhizobiales, Phyllobacteriaceae
		47	Bacteria_p, Bacteria_c, Bacteria_o, Bacteria_f
		217	Gemmatimonadetes, Gemmatimonadetes, Gemmatimonadales, Gemmatimonadaceae
		4481	Bacteroidetes, Sphingobacteriia, Sphingobacteriales, Chitinophagaceae
		4598	Proteobacteria, Deltaproteobacteria, Deltaproteobacteria_o, Deltaproteobacteria_f
		5464	Planctomycetes, Planctomycetia, Planctomycetales, Planctomycetaceae
		337	Proteobacteria, Betaproteobacteria, Burkholderiales, Burkholderiales_incertae_sedis
		3589	Proteobacteria, Gammaproteobacteria, Xanthomonadales, Sinobacteraceae
		3252	Gemmatimonadetes, Gemmatimonadetes, Gemmatimonadales, Gemmatimonadaceae
		2240	Proteobacteria, Alphaproteobacteria, Caulobacterales, Caulobacteraceae

## Sheet: ITS_Node summary
Table S8. Network topology summary for fungal (ITS region) community data.
Classification	Level	OTU	Lineage
Network Hubs	Rotundone - High	757	Basidiomycota, Agaricomycotina, Agaricomycetes, Agaricomycetidae, ., ., ., ., *
	Rotundone - HighNM	397	Zygomycota, Mucoromycotina, Mucoromycotina_Incertae sedis, Mucoromycotina_Incertae sedis, Mucorales, Umbelopsidaceae, Umbelopsis, Mortierella turficola, Choiromyces_meandriformis(AF073508)
Module Hubs	Rotundone - High	294	Ascomycota, Pezizomycotina, Dothideomycetes, Pleosporomycetidae, Pleosporales, Leptosphaeriaceae, Coniothyrium, Coniothyrium cereale, Coniothyrium_cereale(AM922207)
		397	Zygomycota, Mucoromycotina, Mucoromycotina_Incertae sedis, Mucoromycotina_Incertae sedis, Mucorales, Umbelopsidaceae, Umbelopsis, Mortierella turficola, Choiromyces_meandriformis(AF073508)
		143	Ascomycota, Pezizomycotina, ., ., ., ., ., ., Dactylella_oviparasitica(JF923815)
	Rotundone - HighNM	287	Zygomycota, Mucoromycotina, Mucoromycotina_Incertae sedis, Mucoromycotina_Incertae sedis, Mortierellales, Mortierellaceae, Mortierella, ., *
		2431	Ascomycota, Pezizomycotina, Sordariomycetes, ., ., ., ., ., *
		97	Zygomycota, Mucoromycotina, Mucoromycotina_Incertae sedis, Mucoromycotina_Incertae sedis, Mortierellales, Mortierellaceae, Mortierella, ., *
	Rotundone - Low	1043	Basidiomycota, ., ., ., ., ., ., ., *
		229	Basidiomycota, Agaricomycotina, Agaricomycetes, Agaricomycetidae, Agaricales, ., ., ., *
		50	Ascomycota, Pezizomycotina, Sordariomycetes, Hypocreomycetidae, Hypocreales, Ophiocordycipitaceae, Hirsutella, Hirsutella rhossiliensis, Hirsutella_rhossiliensis(DQ345567)
		60	Basidiomycota, Agaricomycotina, Agaricomycetes, Agaricomycetidae, Agaricales, Bolbitiaceae, Conocybe, Conocybe sabulicola, *
Connectors	Rotundone - High	299	Basidiomycota, Agaricomycotina, Tremellomycetes, Tremellomycetidae, Tremellales, Tremellaceae, Cryptococcus, Cryptococcus chernovii, Cryptococcus_chernovii(JQ026332)
		144	Ascomycota, Pezizomycotina, Sordariomycetes, Hypocreomycetidae, Hypocreales, Nectriaceae, Cosmospora, Cosmospora butyri, Cosmospora_butyri(JN942831)
		323	Ascomycota, Pezizomycotina, Eurotiomycetes, Eurotiomycetidae, Eurotiales, Trichocomaceae, Penicillium, Penicillium roseopurpureum, Penicillium_roseopurpureum(JN246024)
		21	Ascomycota, Pezizomycotina, Dothideomycetes, Pleosporomycetidae, Pleosporales, Pleosporales_Incertae sedis, Phoma, Phoma epicoccina, Epicoccum_sp_JJP_2009a(FJ210550)
		152	Ascomycota, Pezizomycotina, ., ., ., ., ., ., *
		45	Basidiomycota, Agaricomycotina, Agaricomycetes, Agaricomycetidae, Agaricales, Agaricaceae, Lepiota, Lepiota subincarnata, Lepiota_subincarnata(HE863669)
		222	Ascomycota, Pezizomycotina, Leotiomycetes, Leotiomycetidae, Helotiales, Sclerotiniaceae, Sclerotinia, Sclerotinia homoeocarpa, Sclerotinia_homoeocarpa(KC509956)
		282	Zygomycota, Mucoromycotina, Mucoromycotina_Incertae sedis, Mucoromycotina_Incertae sedis, Mortierellales, Mortierellaceae, Mortierella, Mortierella epigama, *
		246	Basidiomycota, Agaricomycotina, Agaricomycetes, Agaricomycetidae, ., ., ., ., *
	Rotundone - HighNM	757	Basidiomycota, Agaricomycotina, Agaricomycetes, Agaricomycetidae, ., ., ., ., *
		363	Ascomycota, Pezizomycotina, Eurotiomycetes, Chaetothyriomycetidae, Chaetothyriales, Herpotrichiellaceae, ., ., Phaeomoniella_prunicola(GQ154591)
		150	Ascomycota, Pezizomycotina, Dothideomycetes, Dothideomycetidae, Capnodiales, ., ., ., Teratosphaeria_perpendicularis(DQ303006)
		217	Basidiomycota, ., ., ., ., ., ., ., *
		328	Ascomycota, Pezizomycotina, Sordariomycetes, Hypocreomycetidae, Hypocreales, Clavicipitaceae, Pochonia, Pochonia bulbillosa, Pochonia_bulbillosa(AY787728)
		195	Ascomycota, Pezizomycotina, Pezizomycotina_Incertae sedis, Pezizomycotina_Incertae sedis, Pezizomycotina_Incertae sedis, Pezizomycotina_Incertae sedis, Fusicolla, Fusicolla acetilerea, Fusicolla_acetilerea(HQ897790)
		351	Basidiomycota, ., ., ., ., ., ., ., *
		727	Ascomycota, Pezizomycotina, Sordariomycetes, Xylariomycetidae, Xylariales, Amphisphaeriaceae, Truncatella, Truncatella angustata, Truncatella_angustata(HM036617)
		448	Basidiomycota, Agaricomycotina, Agaricomycetes, Agaricomycetes_Incertae sedis, Cantharellales, Ceratobasidiaceae, Thanatephorus, Rhizoctonia solani, Rhizoctonia_solani(JQ676894)
		511	Unclassified, ., ., ., ., ., ., ., *
	Rotundone - Low	21	Ascomycota, Pezizomycotina, Dothideomycetes, Pleosporomycetidae, Pleosporales, Pleosporales_Incertae sedis, Phoma, Phoma epicoccina, Epicoccum_sp_JJP_2009a(FJ210550)
		185	Ascomycota, Pezizomycotina, Sordariomycetes, Hypocreomycetidae, Hypocreales, Nectriaceae, Cosmospora, Cosmospora butyri, Fusarium_larvarum(EU860074)
		520	Glomeromycota, Glomeromycota_Incertae sedis, Glomeromycetes, Glomeromycetes_Incertae sedis, Glomerales, Glomeraceae, Glomus, ., Glomus_sp_7_SUN_2011(JF439201)
Peripheral Nodes	Rotundone - High	488	Zygomycota, Mucoromycotina, Mucoromycotina_Incertae sedis, Mucoromycotina_Incertae sedis, Mortierellales, Mortierellaceae, Mortierella, ., *
		10	Basidiomycota, Agaricomycotina, Agaricomycetes, ., ., ., ., ., *
		239	Ascomycota, Pezizomycotina, Dothideomycetes, Dothideomycetes_Incertae sedis, Dothideomycetes_Incertae sedis, Myxotrichaceae, Oidiodendron, Oidiodendron scytaloides, Oidiodendron_scytaloides(AY354254)
		43	Ascomycota, Pezizomycotina, Sordariomycetes, Sordariomycetidae, Sordariales, Chaetomiaceae, Myceliophthora, ., Myceliophthora_lutea(HQ871783)
		7	Ascomycota, Pezizomycotina, Pezizomycotina_Incertae sedis, Pezizomycotina_Incertae sedis, Pezizomycotina_Incertae sedis, Pezizomycotina_Incertae sedis, Knufia, Sarcinomyces petricola, Sarcinomyces_petricola(FJ489613)
		91	Ascomycota, Pezizomycotina, Sordariomycetes, Sordariomycetidae, Sordariomycetidae_Incertae sedis, Plectosphaerellaceae, Plectosphaerella, ., Plectosphaerella_citrullae(HQ238961)
		167	Basidiomycota, ., ., ., ., ., ., ., *
		118	Ascomycota, ., ., ., ., ., ., ., *
		513	Ascomycota, Pezizomycotina, ., ., ., ., ., ., *
		572	Basidiomycota, ., ., ., ., ., ., ., *
		271	Ascomycota, Pezizomycotina, Dothideomycetes, Pleosporomycetidae, Pleosporales, ., ., ., Edenia_gomezpompae(JX868712)
		383	Basidiomycota, ., ., ., ., ., ., ., *
		126	Ascomycota, Pezizomycotina, ., ., ., ., ., ., *
		150	Ascomycota, Pezizomycotina, Dothideomycetes, Dothideomycetidae, Capnodiales, ., ., ., Teratosphaeria_perpendicularis(DQ303006)
		1249	Basidiomycota, ., ., ., ., ., ., ., *
		646	Basidiomycota, ., ., ., ., ., ., ., *
		41	Ascomycota, Pezizomycotina, Eurotiomycetes, Eurotiomycetidae, Eurotiales, Trichocomaceae, Paecilomyces, ., Aspergillus_dimorphicus(FR727120)
		1109	Basidiomycota, ., ., ., ., ., ., ., *
		228	Ascomycota, Pezizomycotina, Eurotiomycetes, Chaetothyriomycetidae, Chaetothyriales, Herpotrichiellaceae, Cladophialophora, Cladophialophora chaetospira, Cladophialophora_potulentorum(EU035409)
		237	Ascomycota, Pezizomycotina, Sordariomycetes, Sordariomycetidae, Sordariales, Lasiosphaeriaceae, ., ., *
		322	Ascomycota, Pezizomycotina, Leotiomycetes, Leotiomycetidae, Helotiales, ., ., ., Lachnum_ciliare(AB481253)
		28	Ascomycota, Pezizomycotina, Sordariomycetes, Hypocreomycetidae, Hypocreales, Nectriaceae, Neonectria, Neonectria radicicola, Neonectria_radicicola(AY295315)
		102	Basidiomycota, Pucciniomycotina, Microbotryomycetes, Microbotryomycetes_Incertae sedis, Sporidiobolales, Sporidiobolales_Incertae sedis, Rhodotorula, Rhodotorula ferulica, *
		140	Ascomycota, Pezizomycotina, ., ., ., ., ., ., *
		212	Ascomycota, Pezizomycotina, ., ., ., ., ., ., *
		525	Zygomycota, Mucoromycotina, Mucoromycotina_Incertae sedis, Mucoromycotina_Incertae sedis, ., ., ., ., *
		292	Ascomycota, Pezizomycotina, Sordariomycetes, Hypocreomycetidae, Hypocreales, Cordycipitaceae, Lecanicillium, Lecanicillium psalliotae, Lecanicillium_psalliotae(AJ292390)
		170	Basidiomycota, Agaricomycotina, Agaricomycetes, Agaricomycetes_Incertae sedis, Cantharellales, Ceratobasidiaceae, ., ., *
		555	Zygomycota, Mucoromycotina, Mucoromycotina_Incertae sedis, Mucoromycotina_Incertae sedis, Mortierellales, Mortierellaceae, Mortierella, Mortierella exigua, Mortierella_exigua(FJ161929)
		234	Ascomycota, Pezizomycotina, Sordariomycetes, Hypocreomycetidae, Hypocreales, Hypocreales_Incertae sedis, Gliomastix, ., Gliomastix_murorum(AB540559)
		448	Basidiomycota, Agaricomycotina, Agaricomycetes, Agaricomycetes_Incertae sedis, Cantharellales, Ceratobasidiaceae, Thanatephorus, Rhizoctonia solani, Rhizoctonia_solani(JQ676894)
		393	Basidiomycota, Agaricomycotina, ., ., ., ., ., ., *
		374	Zygomycota, Mucoromycotina, Mucoromycotina_Incertae sedis, Mucoromycotina_Incertae sedis, Mortierellales, Mortierellaceae, Mortierella, Mortierella elongata, Mortierella_elongata(AJ878504)
		1235	Basidiomycota, ., ., ., ., ., ., ., *
		64	Basidiomycota, Agaricomycotina, Agaricomycetes, Agaricomycetes_Incertae sedis, Cantharellales, Ceratobasidiaceae, Ceratobasidium, Ceratobasidium sp 2 MV_2011, Ceratobasidium_sp_2_MV_2011(JN569117)
		918	Zygomycota, Mucoromycotina, Mucoromycotina_Incertae sedis, Mucoromycotina_Incertae sedis, Mucorales, Umbelopsidaceae, Umbelopsis, Umbelopsis autotrophica, Choiromyces_meandriformis(AF073508)
		240	Unclassified, ., ., ., ., ., ., ., *
		38	Ascomycota, Pezizomycotina, Eurotiomycetes, Eurotiomycetidae, Eurotiales, Trichocomaceae, Penicillium, Penicillium canescens, Penicillium_canescens(FJ231000)
		32	Ascomycota, Pezizomycotina, Eurotiomycetes, Chaetothyriomycetidae, Chaetothyriales, Herpotrichiellaceae, Cladophialophora, Cladophialophora chaetospira, Cladophialophora_chaetospira(EU137333)
		9	Ascomycota, Pezizomycotina, Eurotiomycetes, Eurotiomycetidae, Eurotiales, Trichocomaceae, Eupenicillium, Penicillium raperi, Penicillium_raperi(AF033433)
		727	Ascomycota, Pezizomycotina, Sordariomycetes, Xylariomycetidae, Xylariales, Amphisphaeriaceae, Truncatella, Truncatella angustata, Truncatella_angustata(HM036617)
		23	Ascomycota, Pezizomycotina, Eurotiomycetes, ., ., ., ., ., *
		40	Ascomycota, Pezizomycotina, Sordariomycetes, Xylariomycetidae, Xylariales, Amphisphaeriaceae, Truncatella, Truncatella angustata, Truncatella_angustata(HM036617)
		200	Basidiomycota, Agaricomycotina, Tremellomycetes, Tremellomycetidae, Tremellales, Tremellaceae, Cryptococcus, Cryptococcus festucosus, Cryptococcus_sp_VII_Cryptococcus_sp_CRUB_1154(FM246502)
		100	Ascomycota, Pezizomycotina, Eurotiomycetes, Eurotiomycetidae, Eurotiales, Trichocomaceae, ., ., Penicillium_arenicola(KC311508)
		6	Unclassified, ., ., ., ., ., ., ., *
		180	Ascomycota, Pezizomycotina, Dothideomycetes, Pleosporomycetidae, Pleosporales, Pleosporales_Incertae sedis, Pyrenochaeta, Pyrenochaeta sp CF_2008, Pyrenochaeta_sp_CF_2008(EU885415)
		1	Basidiomycota, Agaricomycotina, Tremellomycetes, Tremellomycetidae, Tremellales, Tremellaceae, Cryptococcus, Cryptococcus podzolicus, Cryptococcus_podzolicus(HF558650)
		51	Ascomycota, Pezizomycotina, ., ., ., ., ., ., *
		132	Ascomycota, Pezizomycotina, Sordariomycetes, Xylariomycetidae, Xylariales, Amphisphaeriaceae, Truncatella, Truncatella angustata, Pestalotiopsis_sp_FLS_2010(HQ023118)
		30	Ascomycota, Pezizomycotina, Pezizomycotina_Incertae sedis, Pezizomycotina_Incertae sedis, Pezizomycotina_Incertae sedis, Pezizomycotina_Incertae sedis, Thelonectria, Thelonectria veuillotiana, Thelonectria_veuillotiana(JQ403305)
		111	Ascomycota, Pezizomycotina, Dothideomycetes, Pleosporomycetidae, Pleosporales, ., ., ., Phoma_putaminum(HQ596909)
		15	Ascomycota, Pezizomycotina, Eurotiomycetes, Chaetothyriomycetidae, Chaetothyriales, Herpotrichiellaceae, Exophiala, Exophiala sp KL_2011f, Exophiala_sp_KL_2011f(JF747098)
		195	Ascomycota, Pezizomycotina, Pezizomycotina_Incertae sedis, Pezizomycotina_Incertae sedis, Pezizomycotina_Incertae sedis, Pezizomycotina_Incertae sedis, Fusicolla, Fusicolla acetilerea, Fusicolla_acetilerea(HQ897790)
		84	Ascomycota, Pezizomycotina, Eurotiomycetes, Chaetothyriomycetidae, ., ., ., ., *
		13	Ascomycota, Pezizomycotina, Sordariomycetes, Hypocreomycetidae, Hypocreales, Nectriaceae, Cylindrocarpon, Cylindrocarpon olidum, Cylindrocarpon_olidum(EU597299)
		70	Ascomycota, Pezizomycotina, Dothideomycetes, Dothideomycetidae, Capnodiales, Mycosphaerellaceae, Davidiella, ., Cladosporium_rectoides(JN033470)
		119	Unclassified, ., ., ., ., ., ., ., *
		135	Ascomycota, Pezizomycotina, Leotiomycetes, Leotiomycetidae, Helotiales, ., ., ., Streptobotrys_streptothrix(EU012333)
		421	Basidiomycota, Agaricomycotina, Tremellomycetes, Tremellomycetidae, Tremellales, Tremellaceae, Cryptococcus, Cryptococcus oeirensis, Cryptococcus_oeirensis(EU002866)
		87	Basidiomycota, Agaricomycotina, Agaricomycetes, Agaricomycetes_Incertae sedis, Cantharellales, Ceratobasidiaceae, Rhizoctonia, Rhizoctonia sp TBR, Rhizoctonia_sp_TBR(AF407008)
		363	Ascomycota, Pezizomycotina, Eurotiomycetes, Chaetothyriomycetidae, Chaetothyriales, Herpotrichiellaceae, ., ., Phaeomoniella_prunicola(GQ154591)
		673	Basidiomycota, ., ., ., ., ., ., ., *
		8	Basidiomycota, Agaricomycotina, Tremellomycetes, Tremellomycetidae, Tremellales, Tremellaceae, Cryptococcus, Cryptococcus terreus, Cryptococcus_terreus(JN942261)
		39	Basidiomycota, Agaricomycotina, Tremellomycetes, Tremellomycetidae, Tremellales, Tremellaceae, Cryptococcus, Cryptococcus terricola, Cryptococcus_terricola(JN942240)
		11	Zygomycota, Mucoromycotina, Mucoromycotina_Incertae sedis, Mucoromycotina_Incertae sedis, Mortierellales, Mortierellaceae, Mortierella, ., Mortierella_elongata(HQ630336)
		107	Ascomycota, Pezizomycotina, ., ., ., ., ., ., Dactylella_oviparasitica(JF923815)
		20	Ascomycota, Pezizomycotina, Sordariomycetes, Hypocreomycetidae, Hypocreales, Nectriaceae, Gibberella, Fusarium avenaceum, Fusarium_avenaceum(JX534370)
		186	Ascomycota, Pezizomycotina, Dothideomycetes, Pleosporomycetidae, Pleosporales, Pleosporaceae, Embellisia, Ulocladium chartarum, Ulocladium_chartarum(EF568098)
		56	Ascomycota, Pezizomycotina, ., ., ., ., ., ., *
		66	Ascomycota, Pezizomycotina, Dothideomycetes, Pleosporomycetidae, Pleosporales, Pleosporaceae, Embellisia, Embellisia planifunda, Embellisia_planifunda(FJ266481)
		181	Ascomycota, Pezizomycotina, Eurotiomycetes, Chaetothyriomycetidae, Chaetothyriales, Herpotrichiellaceae, Cladophialophora, Cladophialophora chaetospira, Cladophialophora_chaetospira(EU137333)
		98	Basidiomycota, ., ., ., ., ., ., ., *
		12	Ascomycota, Pezizomycotina, Sordariomycetes, Sordariomycetidae, Sordariales, Chaetomiaceae, Humicola, Humicola nigrescens, Humicola_nigrescens(AB625592)
		136	Ascomycota, Pezizomycotina, Eurotiomycetes, Chaetothyriomycetidae, Chaetothyriales, ., ., ., *
		17	Ascomycota, Pezizomycotina, Eurotiomycetes, Chaetothyriomycetidae, Chaetothyriales, Herpotrichiellaceae, ., ., *
		612	Ascomycota, Pezizomycotina, Eurotiomycetes, ., ., ., ., ., *
		16	Zygomycota, Mucoromycotina, Mucoromycotina_Incertae sedis, Mucoromycotina_Incertae sedis, Mortierellales, Mortierellaceae, Mortierella, Mortierella alpina, Mortierella_alpina(FJ161920)
		633	Ascomycota, Pezizomycotina, Pezizomycotina_Incertae sedis, Pezizomycotina_Incertae sedis, Pezizomycotina_Incertae sedis, Pezizomycotina_Incertae sedis, Knufia, Sarcinomyces petricola, Sarcinomyces_petricola(FJ489613)
		137	Ascomycota, Pezizomycotina, Pezizomycotina_Incertae sedis, Pezizomycotina_Incertae sedis, Pezizomycotina_Incertae sedis, Pezizomycotina_Incertae sedis, Knufia, Sarcinomyces petricola, Knufia_cryptophialidica(JN040502)
		124	Basidiomycota, Agaricomycotina, Agaricomycetes, Agaricomycetidae, Agaricales, Marasmiaceae, Flagelloscypha, Flagelloscypha minutissima, Flagelloscypha_minutissima(HM036645)
		295	Ascomycota, Pezizomycotina, Eurotiomycetes, Chaetothyriomycetidae, Chaetothyriales, Herpotrichiellaceae, Cladophialophora, Cladophialophora chaetospira, Cladophialophora_chaetospira(EU137333)
		49	Ascomycota, Pezizomycotina, Sordariomycetes, Hypocreomycetidae, Hypocreales, Nectriaceae, Gibberella, Fusarium equiseti, Fusarium_equiseti(GU291255)
		50	Ascomycota, Pezizomycotina, Sordariomycetes, Hypocreomycetidae, Hypocreales, Ophiocordycipitaceae, Hirsutella, Hirsutella rhossiliensis, Hirsutella_rhossiliensis(DQ345567)
		73	Ascomycota, Pezizomycotina, Eurotiomycetes, Eurotiomycetidae, Eurotiales, Trichocomaceae, Talaromyces, ., Talaromyces_verruculosus(HQ608070)
		162	Ascomycota, Pezizomycotina, Pezizomycotina_Incertae sedis, Pezizomycotina_Incertae sedis, Pezizomycotina_Incertae sedis, Pezizomycotina_Incertae sedis, Knufia, Sarcinomyces petricola, Sarcinomyces_petricola(FJ489613)
		93	Ascomycota, Pezizomycotina, Sordariomycetes, Hypocreomycetidae, Hypocreales, Hypocreaceae, Hypocrea, Trichoderma evansii, Trichoderma_evansii(DQ248967)
		34	Basidiomycota, Agaricomycotina, Agaricomycetes, Agaricomycetidae, Agaricales, Lycoperdaceae, Bovista, ., Bovista_plumbea(JX183694)
		503	Ascomycota, Pezizomycotina, Sordariomycetes, Sordariomycetidae, Sordariales, Chaetomiaceae, ., ., Humicola_fuscoatra(GU183113)
		725	Glomeromycota, Glomeromycota_Incertae sedis, Glomeromycetes, Glomeromycetes_Incertae sedis, Glomerales, Glomeraceae, Rhizophagus, ., Rhizophagus_irregularis_DAOM_181602(JF820561)
		139	Ascomycota, Pezizomycotina, Sordariomycetes, Sordariomycetidae, ., ., ., ., *
		388	Ascomycota, Pezizomycotina, Eurotiomycetes, Chaetothyriomycetidae, Chaetothyriales, Herpotrichiellaceae, Cladophialophora, Cladophialophora scillae, *
		412	Basidiomycota, ., ., ., ., ., ., ., *
		263	Ascomycota, Pezizomycotina, Eurotiomycetes, Chaetothyriomycetidae, Chaetothyriales, Herpotrichiellaceae, Cladophialophora, Cladophialophora chaetospira, Cladophialophora_chaetospira(EU137333)
		217	Basidiomycota, ., ., ., ., ., ., ., *
		267	Ascomycota, Pezizomycotina, Eurotiomycetes, Eurotiomycetidae, Eurotiales, Trichocomaceae, Paecilomyces, Paecilomyces carneus, Paecilomyces_carneus(JF311959)
		535	Ascomycota, Pezizomycotina, Sordariomycetes, Hypocreomycetidae, Hypocreales, Hypocreaceae, Hypocrea, ., Hypocrea_muroiana(JN943365)
		33	Zygomycota, Mucoromycotina, Mucoromycotina_Incertae sedis, Mucoromycotina_Incertae sedis, Mortierellales, Mortierellaceae, Mortierella, Mortierella alpina, Mortierella_alpina(FJ161920)
		75	Basidiomycota, Agaricomycotina, Agaricomycetes, Agaricomycetidae, ., ., ., ., *
		188	Basidiomycota, ., ., ., ., ., ., ., *
		205	Ascomycota, Pezizomycotina, Leotiomycetes, Leotiomycetidae, Helotiales, Helotiaceae, ., ., Leohumicola_verrucosa(AY706325)
		103	Ascomycota, Pezizomycotina, Eurotiomycetes, Eurotiomycetidae, Eurotiales, Trichocomaceae, Paecilomyces, Paecilomyces marquandii, Paecilomyces_marquandii(AB244775)
		410	Ascomycota, Pezizomycotina, Eurotiomycetes, Eurotiomycetidae, Eurotiales, Trichocomaceae, Paecilomyces, Paecilomyces carneus, Paecilomyces_carneus(JF311959)
		1912	Unclassified, ., ., ., ., ., ., ., *
		178	Ascomycota, Pezizomycotina, Eurotiomycetes, ., ., ., ., ., *
		141	Ascomycota, Pezizomycotina, Sordariomycetes, Hypocreomycetidae, Hypocreales, Ophiocordycipitaceae, Hirsutella, Hirsutella minnesotensis, Hirsutella_minnesotensis(DQ345591)
		37	Basidiomycota, ., ., ., ., ., ., ., *
		155	Ascomycota, Pezizomycotina, Eurotiomycetes, Chaetothyriomycetidae, Chaetothyriales, Herpotrichiellaceae, Cladophialophora, Cladophialophora chaetospira, Cladophialophora_chaetospira(EU137333)
		80	Unclassified, ., ., ., ., ., ., ., *
		138	Ascomycota, Pezizomycotina, ., ., ., ., ., ., *
		58	Ascomycota, Pezizomycotina, Leotiomycetes, Leotiomycetidae, Helotiales, Hyaloscyphaceae, Calycina, Calycina herbarum, Calycina_herbarum(AM262399)
		998	Ascomycota, Pezizomycotina, Dothideomycetes, Dothideomycetidae, Dothideales, Dothioraceae, Hormonema, Hormonema prunorum, Kabatina_juniperi(AF260224)
		451	Unclassified, ., ., ., ., ., ., ., *
		59	Ascomycota, Pezizomycotina, Sordariomycetes, Hypocreomycetidae, Hypocreales, Clavicipitaceae, Metacordyceps, ., Metarhizium_guizhouense(KC355182)
		79	Ascomycota, Pezizomycotina, Dothideomycetes, Pleosporomycetidae, Pleosporales, Phaeosphaeriaceae, Ophiosphaerella, Ophiosphaerella agrostis, Ophiosphaerella_agrostis(AF191548)
		52	Basidiomycota, Agaricomycotina, Agaricomycetes, Agaricomycetidae, Agaricales, Entolomataceae, Clitopilus, ., Clitopilus_passeckerianus(FJ770388)
		133	Unclassified, ., ., ., ., ., ., ., Paraconiothyrium_variabile(JF934921)
		42	Ascomycota, Pezizomycotina, Leotiomycetes, Leotiomycetidae, Helotiales, Helotiaceae, Leptodontidium, Leptodontidium orchidicola, Leptodontidium_orchidicola(JN655581)
		60	Basidiomycota, Agaricomycotina, Agaricomycetes, Agaricomycetidae, Agaricales, Bolbitiaceae, Conocybe, Conocybe sabulicola, *
		142	Ascomycota, Pezizomycotina, Sordariomycetes, Sordariomycetidae, Sordariomycetidae_Incertae sedis, Plectosphaerellaceae, Gibellulopsis, ., Gibellulopsis_nigrescens(AB353349)
		61	Ascomycota, Pezizomycotina, Dothideomycetes, Pleosporomycetidae, Pleosporales, Pleosporales_Incertae sedis, Phoma, Phoma paspali, Phoma_paspali(FJ427048)
		5	Zygomycota, Mucoromycotina, Mucoromycotina_Incertae sedis, Mucoromycotina_Incertae sedis, Mortierellales, Mortierellaceae, Mortierella, Mortierella elongata, Mortierella_elongata(AB542099)
	Rotundone - HighNM	155	Ascomycota, Pezizomycotina, Eurotiomycetes, Chaetothyriomycetidae, Chaetothyriales, Herpotrichiellaceae, Cladophialophora, Cladophialophora chaetospira, Cladophialophora_chaetospira(EU137333)
		673	Basidiomycota, ., ., ., ., ., ., ., *
		366	Ascomycota, Pezizomycotina, Leotiomycetes, Leotiomycetidae, Helotiales, ., ., ., Meliniomyces_bicolor(FN679037)
		725	Glomeromycota, Glomeromycota_Incertae sedis, Glomeromycetes, Glomeromycetes_Incertae sedis, Glomerales, Glomeraceae, Rhizophagus, ., Rhizophagus_irregularis_DAOM_181602(JF820561)
		513	Ascomycota, Pezizomycotina, ., ., ., ., ., ., *
		240	Unclassified, ., ., ., ., ., ., ., *
		45	Basidiomycota, Agaricomycotina, Agaricomycetes, Agaricomycetidae, Agaricales, Agaricaceae, Lepiota, Lepiota subincarnata, Lepiota_subincarnata(HE863669)
		275	Ascomycota, Pezizomycotina, Eurotiomycetes, Chaetothyriomycetidae, Chaetothyriales, Herpotrichiellaceae, Cladophialophora, ., Cladophialophora_chaetospira(EU137333)
		506	Ascomycota, Pezizomycotina, Dothideomycetes, Pleosporomycetidae, Pleosporales, Pleosporaceae, Pleospora, Phoma betae, Phoma_betae(JX045842)
		80	Unclassified, ., ., ., ., ., ., ., *
		383	Basidiomycota, ., ., ., ., ., ., ., *
		410	Ascomycota, Pezizomycotina, Eurotiomycetes, Eurotiomycetidae, Eurotiales, Trichocomaceae, Paecilomyces, Paecilomyces carneus, Paecilomyces_carneus(JF311959)
		9	Ascomycota, Pezizomycotina, Eurotiomycetes, Eurotiomycetidae, Eurotiales, Trichocomaceae, Eupenicillium, Penicillium raperi, Penicillium_raperi(AF033433)
		70	Ascomycota, Pezizomycotina, Dothideomycetes, Dothideomycetidae, Capnodiales, Mycosphaerellaceae, Davidiella, ., Cladosporium_rectoides(JN033470)
		421	Basidiomycota, Agaricomycotina, Tremellomycetes, Tremellomycetidae, Tremellales, Tremellaceae, Cryptococcus, Cryptococcus oeirensis, Cryptococcus_oeirensis(EU002866)
		117	Basidiomycota, ., ., ., ., ., ., ., *
		124	Basidiomycota, Agaricomycotina, Agaricomycetes, Agaricomycetidae, Agaricales, Marasmiaceae, Flagelloscypha, Flagelloscypha minutissima, Flagelloscypha_minutissima(HM036645)
		1249	Basidiomycota, ., ., ., ., ., ., ., *
		1235	Basidiomycota, ., ., ., ., ., ., ., *
		193	Chytridiomycota, Chytridiomycota_Incertae sedis, Chytridiomycetes, Chytridiomycetes_Incertae sedis, Spizellomycetales, Spizellomycetaceae, ., ., *
		675	Glomeromycota, Glomeromycota_Incertae sedis, Glomeromycetes, Glomeromycetes_Incertae sedis, Glomerales, Glomeraceae, ., ., Rhizophagus_irregularis(FJ009607)
		705	Ascomycota, Pezizomycotina, ., ., ., ., ., ., *
		10	Basidiomycota, Agaricomycotina, Agaricomycetes, ., ., ., ., ., *
		89	Ascomycota, Pezizomycotina, Sordariomycetes, Hypocreomycetidae, Hypocreales, Nectriaceae, ., ., Neonectria_coccinea(JF268759)
		918	Zygomycota, Mucoromycotina, Mucoromycotina_Incertae sedis, Mucoromycotina_Incertae sedis, Mucorales, Umbelopsidaceae, Umbelopsis, Umbelopsis autotrophica, Choiromyces_meandriformis(AF073508)
		133	Unclassified, ., ., ., ., ., ., ., Paraconiothyrium_variabile(JF934921)
		305	Ascomycota, Pezizomycotina, Sordariomycetes, Sordariomycetidae, Sordariales, Lasiosphaeriaceae, Podospora, Podospora tetraspora, Podospora_tetraspora(DQ166957)
		1109	Basidiomycota, ., ., ., ., ., ., ., *
		442	Ascomycota, Pezizomycotina, ., ., ., ., ., ., *
		13	Ascomycota, Pezizomycotina, Sordariomycetes, Hypocreomycetidae, Hypocreales, Nectriaceae, Cylindrocarpon, Cylindrocarpon olidum, Cylindrocarpon_olidum(EU597299)
		91	Ascomycota, Pezizomycotina, Sordariomycetes, Sordariomycetidae, Sordariomycetidae_Incertae sedis, Plectosphaerellaceae, Plectosphaerella, ., Plectosphaerella_citrullae(HQ238961)
		285	Basidiomycota, ., ., ., ., ., ., ., *
		178	Ascomycota, Pezizomycotina, Eurotiomycetes, ., ., ., ., ., *
		40	Ascomycota, Pezizomycotina, Sordariomycetes, Xylariomycetidae, Xylariales, Amphisphaeriaceae, Truncatella, Truncatella angustata, Truncatella_angustata(HM036617)
		200	Basidiomycota, Agaricomycotina, Tremellomycetes, Tremellomycetidae, Tremellales, Tremellaceae, Cryptococcus, Cryptococcus festucosus, Cryptococcus_sp_VII_Cryptococcus_sp_CRUB_1154(FM246502)
		167	Basidiomycota, ., ., ., ., ., ., ., *
		239	Ascomycota, Pezizomycotina, Dothideomycetes, Dothideomycetes_Incertae sedis, Dothideomycetes_Incertae sedis, Myxotrichaceae, Oidiodendron, Oidiodendron scytaloides, Oidiodendron_scytaloides(AY354254)
		612	Ascomycota, Pezizomycotina, Eurotiomycetes, ., ., ., ., ., *
		170	Basidiomycota, Agaricomycotina, Agaricomycetes, Agaricomycetes_Incertae sedis, Cantharellales, Ceratobasidiaceae, ., ., *
		30	Ascomycota, Pezizomycotina, Pezizomycotina_Incertae sedis, Pezizomycotina_Incertae sedis, Pezizomycotina_Incertae sedis, Pezizomycotina_Incertae sedis, Thelonectria, Thelonectria veuillotiana, Thelonectria_veuillotiana(JQ403305)
		111	Ascomycota, Pezizomycotina, Dothideomycetes, Pleosporomycetidae, Pleosporales, ., ., ., Phoma_putaminum(HQ596909)
		412	Basidiomycota, ., ., ., ., ., ., ., *
		454	Ascomycota, Pezizomycotina, Dothideomycetes, Dothideomycetidae, Capnodiales, Mycosphaerellaceae, Petrakia, Petrakia echinata, Herpotrichia_juniperi(FJ904471)
		28	Ascomycota, Pezizomycotina, Sordariomycetes, Hypocreomycetidae, Hypocreales, Nectriaceae, Neonectria, Neonectria radicicola, Neonectria_radicicola(AY295315)
		4	Basidiomycota, Agaricomycotina, Agaricomycetes, Agaricomycetidae, Agaricales, Agaricaceae, Echinoderma, Echinoderma echinacea, Echinoderma_echinacea(UDB011798)
		43	Ascomycota, Pezizomycotina, Sordariomycetes, Sordariomycetidae, Sordariales, Chaetomiaceae, Myceliophthora, ., Myceliophthora_lutea(HQ871783)
		23	Ascomycota, Pezizomycotina, Eurotiomycetes, ., ., ., ., ., *
		21	Ascomycota, Pezizomycotina, Dothideomycetes, Pleosporomycetidae, Pleosporales, Pleosporales_Incertae sedis, Phoma, Phoma epicoccina, Epicoccum_sp_JJP_2009a(FJ210550)
		18	Zygomycota, Mucoromycotina, Mucoromycotina_Incertae sedis, Mucoromycotina_Incertae sedis, Mortierellales, Mortierellaceae, Mortierella, Mortierella alpina, Mortierella_alpina(EF519876)
		83	Ascomycota, Pezizomycotina, Sordariomycetes, Sordariomycetidae, Sordariales, Chaetomiaceae, Humicola, Humicola fuscoatra, Humicola_fuscoatra(GU183113)
		159	Ascomycota, Pezizomycotina, Sordariomycetes, Sordariomycetidae, Sordariales, Chaetomiaceae, ., ., Acrophialophora_fusispora(HQ418212)
		7	Ascomycota, Pezizomycotina, Pezizomycotina_Incertae sedis, Pezizomycotina_Incertae sedis, Pezizomycotina_Incertae sedis, Pezizomycotina_Incertae sedis, Knufia, Sarcinomyces petricola, Sarcinomyces_petricola(FJ489613)
		58	Ascomycota, Pezizomycotina, Leotiomycetes, Leotiomycetidae, Helotiales, Hyaloscyphaceae, Calycina, Calycina herbarum, Calycina_herbarum(AM262399)
		66	Ascomycota, Pezizomycotina, Dothideomycetes, Pleosporomycetidae, Pleosporales, Pleosporaceae, Embellisia, Embellisia planifunda, Embellisia_planifunda(FJ266481)
		5	Zygomycota, Mucoromycotina, Mucoromycotina_Incertae sedis, Mucoromycotina_Incertae sedis, Mortierellales, Mortierellaceae, Mortierella, Mortierella elongata, Mortierella_elongata(AB542099)
		8	Basidiomycota, Agaricomycotina, Tremellomycetes, Tremellomycetidae, Tremellales, Tremellaceae, Cryptococcus, Cryptococcus terreus, Cryptococcus_terreus(JN942261)
		39	Basidiomycota, Agaricomycotina, Tremellomycetes, Tremellomycetidae, Tremellales, Tremellaceae, Cryptococcus, Cryptococcus terricola, Cryptococcus_terricola(JN942240)
		63	Ascomycota, Pezizomycotina, Eurotiomycetes, Eurotiomycetidae, Eurotiales, Trichocomaceae, Eupenicillium, ., Eupenicillium_zonatum(GU981581)
		20	Ascomycota, Pezizomycotina, Sordariomycetes, Hypocreomycetidae, Hypocreales, Nectriaceae, Gibberella, Fusarium avenaceum, Fusarium_avenaceum(JX534370)
		186	Ascomycota, Pezizomycotina, Dothideomycetes, Pleosporomycetidae, Pleosporales, Pleosporaceae, Embellisia, Ulocladium chartarum, Ulocladium_chartarum(EF568098)
		503	Ascomycota, Pezizomycotina, Sordariomycetes, Sordariomycetidae, Sordariales, Chaetomiaceae, ., ., Humicola_fuscoatra(GU183113)
		388	Ascomycota, Pezizomycotina, Eurotiomycetes, Chaetothyriomycetidae, Chaetothyriales, Herpotrichiellaceae, Cladophialophora, Cladophialophora scillae, *
		130	Ascomycota, Pezizomycotina, Dothideomycetes, Pleosporomycetidae, Pleosporales, Didymellaceae, Didymella, Phoma exigua, Boeremia_exigua_var_exigua(HQ201951)
		684	Basidiomycota, ., ., ., ., ., ., ., *
		295	Ascomycota, Pezizomycotina, Eurotiomycetes, Chaetothyriomycetidae, Chaetothyriales, Herpotrichiellaceae, Cladophialophora, Cladophialophora chaetospira, Cladophialophora_chaetospira(EU137333)
		646	Basidiomycota, ., ., ., ., ., ., ., *
		141	Ascomycota, Pezizomycotina, Sordariomycetes, Hypocreomycetidae, Hypocreales, Ophiocordycipitaceae, Hirsutella, Hirsutella minnesotensis, Hirsutella_minnesotensis(DQ345591)
		488	Zygomycota, Mucoromycotina, Mucoromycotina_Incertae sedis, Mucoromycotina_Incertae sedis, Mortierellales, Mortierellaceae, Mortierella, ., *
		263	Ascomycota, Pezizomycotina, Eurotiomycetes, Chaetothyriomycetidae, Chaetothyriales, Herpotrichiellaceae, Cladophialophora, Cladophialophora chaetospira, Cladophialophora_chaetospira(EU137333)
		15	Ascomycota, Pezizomycotina, Eurotiomycetes, Chaetothyriomycetidae, Chaetothyriales, Herpotrichiellaceae, Exophiala, Exophiala sp KL_2011f, Exophiala_sp_KL_2011f(JF747098)
		380	Chytridiomycota, Chytridiomycota_Incertae sedis, Chytridiomycetes, Chytridiomycetes_Incertae sedis, Spizellomycetales, Spizellomycetaceae, Spizellomyces, Spizellomyces acuminatus, Spizellomyces_acuminatus(JN943809)
		41	Ascomycota, Pezizomycotina, Eurotiomycetes, Eurotiomycetidae, Eurotiales, Trichocomaceae, Paecilomyces, ., Aspergillus_dimorphicus(FR727120)
		49	Ascomycota, Pezizomycotina, Sordariomycetes, Hypocreomycetidae, Hypocreales, Nectriaceae, Gibberella, Fusarium equiseti, Fusarium_equiseti(GU291255)
		126	Ascomycota, Pezizomycotina, ., ., ., ., ., ., *
		119	Unclassified, ., ., ., ., ., ., ., *
		140	Ascomycota, Pezizomycotina, ., ., ., ., ., ., *
		1	Basidiomycota, Agaricomycotina, Tremellomycetes, Tremellomycetidae, Tremellales, Tremellaceae, Cryptococcus, Cryptococcus podzolicus, Cryptococcus_podzolicus(HF558650)
		84	Ascomycota, Pezizomycotina, Eurotiomycetes, Chaetothyriomycetidae, ., ., ., ., *
		38	Ascomycota, Pezizomycotina, Eurotiomycetes, Eurotiomycetidae, Eurotiales, Trichocomaceae, Penicillium, Penicillium canescens, Penicillium_canescens(FJ231000)
		61	Ascomycota, Pezizomycotina, Dothideomycetes, Pleosporomycetidae, Pleosporales, Pleosporales_Incertae sedis, Phoma, Phoma paspali, Phoma_paspali(FJ427048)
		205	Ascomycota, Pezizomycotina, Leotiomycetes, Leotiomycetidae, Helotiales, Helotiaceae, ., ., Leohumicola_verrucosa(AY706325)
		138	Ascomycota, Pezizomycotina, ., ., ., ., ., ., *
		228	Ascomycota, Pezizomycotina, Eurotiomycetes, Chaetothyriomycetidae, Chaetothyriales, Herpotrichiellaceae, Cladophialophora, Cladophialophora chaetospira, Cladophialophora_potulentorum(EU035409)
		11	Zygomycota, Mucoromycotina, Mucoromycotina_Incertae sedis, Mucoromycotina_Incertae sedis, Mortierellales, Mortierellaceae, Mortierella, ., Mortierella_elongata(HQ630336)
		33	Zygomycota, Mucoromycotina, Mucoromycotina_Incertae sedis, Mucoromycotina_Incertae sedis, Mortierellales, Mortierellaceae, Mortierella, Mortierella alpina, Mortierella_alpina(FJ161920)
		162	Ascomycota, Pezizomycotina, Pezizomycotina_Incertae sedis, Pezizomycotina_Incertae sedis, Pezizomycotina_Incertae sedis, Pezizomycotina_Incertae sedis, Knufia, Sarcinomyces petricola, Sarcinomyces_petricola(FJ489613)
		209	Ascomycota, Pezizomycotina, Sordariomycetes, Sordariomycetidae, Coniochaetales, Coniochaetaceae, Lecythophora, ., Lecythophora_fasciculata(GQ377492)
		95	Ascomycota, Pezizomycotina, ., ., ., ., ., ., *
		14	Ascomycota, Pezizomycotina, ., ., ., ., ., ., *
		107	Ascomycota, Pezizomycotina, ., ., ., ., ., ., Dactylella_oviparasitica(JF923815)
		131	Basidiomycota, Agaricomycotina, Agaricomycetes, Agaricomycetidae, Agaricales, Marasmiaceae, ., ., *
		171	Ascomycota, Pezizomycotina, Eurotiomycetes, Eurotiomycetidae, Eurotiales, Trichocomaceae, Eupenicillium, Penicillium restrictum, Penicillium_restrictum(JX491110)
		59	Ascomycota, Pezizomycotina, Sordariomycetes, Hypocreomycetidae, Hypocreales, Clavicipitaceae, Metacordyceps, ., Metarhizium_guizhouense(KC355182)
		101	Ascomycota, Pezizomycotina, Dothideomycetes, Pleosporomycetidae, Pleosporales, Pleosporaceae, Drechslera, Drechslera nobleae, Embellisia_hyacinthi(AB120858)
		56	Ascomycota, Pezizomycotina, ., ., ., ., ., ., *
		71	Ascomycota, Pezizomycotina, Dothideomycetes, Pleosporomycetidae, Pleosporales, Didymellaceae, Atradidymella, Phoma macrostoma, Phoma_macrostoma(HQ166504)
		6	Unclassified, ., ., ., ., ., ., ., *
		194	Basidiomycota, ., ., ., ., ., ., ., *
		17	Ascomycota, Pezizomycotina, Eurotiomycetes, Chaetothyriomycetidae, Chaetothyriales, Herpotrichiellaceae, ., ., *
		113	Ascomycota, Pezizomycotina, Eurotiomycetes, Eurotiomycetidae, Eurotiales, Trichocomaceae, Paecilomyces, Paecilomyces marquandii, Paecilomyces_marquandii(AB099511)
		118	Ascomycota, ., ., ., ., ., ., ., *
		73	Ascomycota, Pezizomycotina, Eurotiomycetes, Eurotiomycetidae, Eurotiales, Trichocomaceae, Talaromyces, ., Talaromyces_verruculosus(HQ608070)
		282	Zygomycota, Mucoromycotina, Mucoromycotina_Incertae sedis, Mucoromycotina_Incertae sedis, Mortierellales, Mortierellaceae, Mortierella, Mortierella epigama, *
		51	Ascomycota, Pezizomycotina, ., ., ., ., ., ., *
	Rotundone - Low	40	Ascomycota, Pezizomycotina, Sordariomycetes, Xylariomycetidae, Xylariales, Amphisphaeriaceae, Truncatella, Truncatella angustata, Truncatella_angustata(HM036617)
		163	Ascomycota, Pezizomycotina, ., ., ., ., ., ., *
		182	Ascomycota, Pezizomycotina, Eurotiomycetes, Chaetothyriomycetidae, Chaetothyriales, ., ., ., Rhinocladiella_sp_YH_2009a(FJ948175)
		31	Ascomycota, Pezizomycotina, Sordariomycetes, Sordariomycetidae, Sordariales, Chaetomiaceae, Chaetomium, Chaetomium globosum, Chaetomium_subaffine(JN209929)
		43	Ascomycota, Pezizomycotina, Sordariomycetes, Sordariomycetidae, Sordariales, Chaetomiaceae, Myceliophthora, ., Myceliophthora_lutea(HQ871783)
		32	Ascomycota, Pezizomycotina, Eurotiomycetes, Chaetothyriomycetidae, Chaetothyriales, Herpotrichiellaceae, Cladophialophora, Cladophialophora chaetospira, Cladophialophora_chaetospira(EU137333)
		852	Unclassified, ., ., ., ., ., ., ., *
		372	Unclassified, ., ., ., ., ., ., ., *
		248	Ascomycota, Pezizomycotina, Sordariomycetes, Hypocreomycetidae, Hypocreales, Cordycipitaceae, Lecanicillium, Lecanicillium saksenae, Lecanicillium_saksenae(AB360354)
		475	Ascomycota, Pezizomycotina, Pezizomycetes, Pezizomycetidae, Pezizales, Pyronemataceae, Aleuria, Aleuria aurantia, Choiromyces_meandriformis(AF073508)
		993	Ascomycota, Pezizomycotina, Pezizomycotina_Incertae sedis, Pezizomycotina_Incertae sedis, Pezizomycotina_Incertae sedis, Pezizomycotina_Incertae sedis, Staphylotrichum, Staphylotrichum boninense, Staphylotrichum_boninense(AB625582)
		1370	Basidiomycota, Agaricomycotina, ., ., ., ., ., ., *
		998	Ascomycota, Pezizomycotina, Dothideomycetes, Dothideomycetidae, Dothideales, Dothioraceae, Hormonema, Hormonema prunorum, Kabatina_juniperi(AF260224)
		5	Zygomycota, Mucoromycotina, Mucoromycotina_Incertae sedis, Mucoromycotina_Incertae sedis, Mortierellales, Mortierellaceae, Mortierella, Mortierella elongata, Mortierella_elongata(AB542099)
		95	Ascomycota, Pezizomycotina, ., ., ., ., ., ., *
		155	Ascomycota, Pezizomycotina, Eurotiomycetes, Chaetothyriomycetidae, Chaetothyriales, Herpotrichiellaceae, Cladophialophora, Cladophialophora chaetospira, Cladophialophora_chaetospira(EU137333)
		578	Ascomycota, Pezizomycotina, Eurotiomycetes, Chaetothyriomycetidae, ., ., ., ., *
		339	Ascomycota, Pezizomycotina, Leotiomycetes, Leotiomycetidae, Helotiales, ., ., ., Crocicreas_coronatum(FJ005106)
		105	Ascomycota, Pezizomycotina, Sordariomycetes, Hypocreomycetidae, Hypocreales, Nectriaceae, Nectria, ., Neocosmospora_vasinfecta(JQ954881)
		346	Ascomycota, Pezizomycotina, Dothideomycetes, Pleosporomycetidae, Pleosporales, ., ., ., *
		111	Ascomycota, Pezizomycotina, Dothideomycetes, Pleosporomycetidae, Pleosporales, ., ., ., Phoma_putaminum(HQ596909)
		760	Unclassified, ., ., ., ., ., ., ., *
		684	Basidiomycota, ., ., ., ., ., ., ., *
		139	Ascomycota, Pezizomycotina, Sordariomycetes, Sordariomycetidae, ., ., ., ., *
		72	Unclassified, ., ., ., ., ., ., ., *
		289	Ascomycota, Pezizomycotina, Sordariomycetes, Xylariomycetidae, Xylariales, Xylariaceae, ., ., *
		761	Basidiomycota, ., ., ., ., ., ., ., *
		321	Unclassified, ., ., ., ., ., ., ., *
		814	Ascomycota, Pezizomycotina, Dothideomycetes, Dothideomycetes_Incertae sedis, Botryosphaeriales, Botryosphaeriaceae, Botryosphaeria, ., Dothiorella_viticola(EF445361)
		363	Ascomycota, Pezizomycotina, Eurotiomycetes, Chaetothyriomycetidae, Chaetothyriales, Herpotrichiellaceae, ., ., Phaeomoniella_prunicola(GQ154591)
		633	Ascomycota, Pezizomycotina, Pezizomycotina_Incertae sedis, Pezizomycotina_Incertae sedis, Pezizomycotina_Incertae sedis, Pezizomycotina_Incertae sedis, Knufia, Sarcinomyces petricola, Sarcinomyces_petricola(FJ489613)
		358	Ascomycota, Pezizomycotina, Sordariomycetes, Hypocreomycetidae, Hypocreales, Nectriaceae, Gibberella, Fusarium cerealis, Fusarium_cerealis(AB272118)
		589	Basidiomycota, ., ., ., ., ., ., ., *
		2334	Unclassified, ., ., ., ., ., ., ., *
		25	Ascomycota, Pezizomycotina, Sordariomycetes, Hypocreomycetidae, Hypocreales, Nectriaceae, ., ., Fusarium_merismoides(AB586998)
		65	Basidiomycota, Agaricomycotina, Agaricomycetes, Agaricomycetidae, Agaricales, Entolomataceae, Clitopilus, Clitopilus passeckerianus, Clitopilus_passeckerianus(FJ770409)
		636	Chytridiomycota, Chytridiomycota_Incertae sedis, Chytridiomycetes, Chytridiomycetes_Incertae sedis, ., ., ., ., *
		78	Basidiomycota, Agaricomycotina, Agaricomycetes, Agaricomycetidae, Agaricales, Agaricaceae, Leucoagaricus, Leucoagaricus barssii, Leucoagaricus_barssii(GQ329062)
		311	Ascomycota, Pezizomycotina, ., ., ., ., ., ., *
		1065	Ascomycota, Pezizomycotina, Dothideomycetes, Dothideomycetes_Incertae sedis, Dothideomycetes_Incertae sedis, Myxotrichaceae, Gymnostellatospora, Gymnostellatospora japonica, Gymnostellatospora_japonica(DQ117455)
		6	Unclassified, ., ., ., ., ., ., ., *
		20	Ascomycota, Pezizomycotina, Sordariomycetes, Hypocreomycetidae, Hypocreales, Nectriaceae, Gibberella, Fusarium avenaceum, Fusarium_avenaceum(JX534370)
		334	Ascomycota, Pezizomycotina, Dothideomycetes, Pleosporomycetidae, Pleosporales, ., ., ., Phoma_putaminum(HQ596909)
		565	Ascomycota, Pezizomycotina, Sordariomycetes, Hypocreomycetidae, Hypocreales, Nectriaceae, Neonectria, Ilyonectria estremocensis, Ilyonectria_estremocensis(JF735320)
		49	Ascomycota, Pezizomycotina, Sordariomycetes, Hypocreomycetidae, Hypocreales, Nectriaceae, Gibberella, Fusarium equiseti, Fusarium_equiseti(GU291255)
		1	Basidiomycota, Agaricomycotina, Tremellomycetes, Tremellomycetidae, Tremellales, Tremellaceae, Cryptococcus, Cryptococcus podzolicus, Cryptococcus_podzolicus(HF558650)
		484	Ascomycota, Pezizomycotina, Eurotiomycetes, Chaetothyriomycetidae, Chaetothyriales, Herpotrichiellaceae, Rhinocladiella, Rhinocladiella sp YH_2009a, Rhinocladiella_sp_YH_2009a(FJ948175)
		295	Ascomycota, Pezizomycotina, Eurotiomycetes, Chaetothyriomycetidae, Chaetothyriales, Herpotrichiellaceae, Cladophialophora, Cladophialophora chaetospira, Cladophialophora_chaetospira(EU137333)
		1083	Ascomycota, Pezizomycotina, Eurotiomycetes, Chaetothyriomycetidae, Chaetothyriales, Chaetothyriaceae, Cyphellophora, Cyphellophora laciniata, Cyphellophora_sp_CBS_11294(JQ766456)
		16	Zygomycota, Mucoromycotina, Mucoromycotina_Incertae sedis, Mucoromycotina_Incertae sedis, Mortierellales, Mortierellaceae, Mortierella, Mortierella alpina, Mortierella_alpina(FJ161920)
		559	Ascomycota, Pezizomycotina, Dothideomycetes, Pleosporomycetidae, Pleosporales, Pleosporaceae, Embellisia, Embellisia hyacinthi, Embellisia_hyacinthi(AY278844)
		37	Basidiomycota, ., ., ., ., ., ., ., *
		236	Ascomycota, Pezizomycotina, Eurotiomycetes, Eurotiomycetidae, Eurotiales, Trichocomaceae, Petromyces, Aspergillus parasiticus, Aspergillus_parasiticus(JF412786)
		351	Basidiomycota, ., ., ., ., ., ., ., *
		157	Basidiomycota, Agaricomycotina, Agaricomycetes, Agaricomycetes_Incertae sedis, Cantharellales, Ceratobasidiaceae, Ceratobasidium, ., Ceratobasidium_albasitensis(HQ680963)
		437	Basidiomycota, ., ., ., ., ., ., ., *
		107	Ascomycota, Pezizomycotina, ., ., ., ., ., ., Dactylella_oviparasitica(JF923815)
		349	Unclassified, ., ., ., ., ., ., ., *
		740	Ascomycota, Pezizomycotina, Eurotiomycetes, Eurotiomycetidae, ., ., ., ., *
		38	Ascomycota, Pezizomycotina, Eurotiomycetes, Eurotiomycetidae, Eurotiales, Trichocomaceae, Penicillium, Penicillium canescens, Penicillium_canescens(FJ231000)
		27	Zygomycota, Mucoromycotina, Mucoromycotina_Incertae sedis, Mucoromycotina_Incertae sedis, Mortierellales, Mortierellaceae, Mortierella, ., Mortierella_exigua(FJ161929)
		51	Ascomycota, Pezizomycotina, ., ., ., ., ., ., *
		66	Ascomycota, Pezizomycotina, Dothideomycetes, Pleosporomycetidae, Pleosporales, Pleosporaceae, Embellisia, Embellisia planifunda, Embellisia_planifunda(FJ266481)
		146	Basidiomycota, ., ., ., ., ., ., ., *
		151	Ascomycota, Pezizomycotina, Sordariomycetes, Hypocreomycetidae, Hypocreales, Clavicipitaceae, Cordyceps, Cordyceps sp LW_2007a, Cordyceps_sp_LW_2007a(EU149921)
		162	Ascomycota, Pezizomycotina, Pezizomycotina_Incertae sedis, Pezizomycotina_Incertae sedis, Pezizomycotina_Incertae sedis, Pezizomycotina_Incertae sedis, Knufia, Sarcinomyces petricola, Sarcinomyces_petricola(FJ489613)
		186	Ascomycota, Pezizomycotina, Dothideomycetes, Pleosporomycetidae, Pleosporales, Pleosporaceae, Embellisia, Ulocladium chartarum, Ulocladium_chartarum(EF568098)
		13	Ascomycota, Pezizomycotina, Sordariomycetes, Hypocreomycetidae, Hypocreales, Nectriaceae, Cylindrocarpon, Cylindrocarpon olidum, Cylindrocarpon_olidum(EU597299)
		394	Ascomycota, Pezizomycotina, Dothideomycetes, Dothideomycetidae, Dothideales, Dothioraceae, Kabatiella, Aureobasidium pullulans, Aureobasidium_pullulans(JX171163)
		57	Ascomycota, Pezizomycotina, Eurotiomycetes, Chaetothyriomycetidae, Chaetothyriales, Herpotrichiellaceae, Rhinocladiella, Rhinocladiella sp YH_2009a, Rhinocladiella_sp_YH_2009a(FJ948175)
		56	Ascomycota, Pezizomycotina, ., ., ., ., ., ., *
		100	Ascomycota, Pezizomycotina, Eurotiomycetes, Eurotiomycetidae, Eurotiales, Trichocomaceae, ., ., Penicillium_arenicola(KC311508)
		189	Ascomycota, Pezizomycotina, Sordariomycetes, Sordariomycetidae, ., ., ., ., *
		255	Unclassified, ., ., ., ., ., ., ., *
		557	Ascomycota, Pezizomycotina, Sordariomycetes, Hypocreomycetidae, Hypocreales, ., ., ., *
		501	Ascomycota, Pezizomycotina, Eurotiomycetes, Chaetothyriomycetidae, ., ., ., ., *
		569	Ascomycota, Pezizomycotina, Eurotiomycetes, Eurotiomycetidae, Eurotiales, Trichocomaceae, Penicillium, Penicillium sizovae, Penicillium_sizovae(GU944587)
		2040	Unclassified, ., ., ., ., ., ., ., *
		14	Ascomycota, Pezizomycotina, ., ., ., ., ., ., *
		80	Unclassified, ., ., ., ., ., ., ., *
		821	Unclassified, ., ., ., ., ., ., ., *
		868	Unclassified, ., ., ., ., ., ., ., *
		124	Basidiomycota, Agaricomycotina, Agaricomycetes, Agaricomycetidae, Agaricales, Marasmiaceae, Flagelloscypha, Flagelloscypha minutissima, Flagelloscypha_minutissima(HM036645)
		813	Basidiomycota, Agaricomycotina, ., ., ., ., ., ., *
		1131	Unclassified, ., ., ., ., ., ., ., *
		887	Ascomycota, Pezizomycotina, Sordariomycetes, Hypocreomycetidae, Hypocreales, ., ., ., Tolypocladium_cylindrosporum(FJ411409)
		7	Ascomycota, Pezizomycotina, Pezizomycotina_Incertae sedis, Pezizomycotina_Incertae sedis, Pezizomycotina_Incertae sedis, Pezizomycotina_Incertae sedis, Knufia, Sarcinomyces petricola, Sarcinomyces_petricola(FJ489613)
		205	Ascomycota, Pezizomycotina, Leotiomycetes, Leotiomycetidae, Helotiales, Helotiaceae, ., ., Leohumicola_verrucosa(AY706325)
		41	Ascomycota, Pezizomycotina, Eurotiomycetes, Eurotiomycetidae, Eurotiales, Trichocomaceae, Paecilomyces, ., Aspergillus_dimorphicus(FR727120)
		89	Ascomycota, Pezizomycotina, Sordariomycetes, Hypocreomycetidae, Hypocreales, Nectriaceae, ., ., Neonectria_coccinea(JF268759)
		263	Ascomycota, Pezizomycotina, Eurotiomycetes, Chaetothyriomycetidae, Chaetothyriales, Herpotrichiellaceae, Cladophialophora, Cladophialophora chaetospira, Cladophialophora_chaetospira(EU137333)
		237	Ascomycota, Pezizomycotina, Sordariomycetes, Sordariomycetidae, Sordariales, Lasiosphaeriaceae, ., ., *
		70	Ascomycota, Pezizomycotina, Dothideomycetes, Dothideomycetidae, Capnodiales, Mycosphaerellaceae, Davidiella, ., Cladosporium_rectoides(JN033470)
		209	Ascomycota, Pezizomycotina, Sordariomycetes, Sordariomycetidae, Coniochaetales, Coniochaetaceae, Lecythophora, ., Lecythophora_fasciculata(GQ377492)
		165	Ascomycota, Pezizomycotina, ., ., ., ., ., ., *
		503	Ascomycota, Pezizomycotina, Sordariomycetes, Sordariomycetidae, Sordariales, Chaetomiaceae, ., ., Humicola_fuscoatra(GU183113)
		195	Ascomycota, Pezizomycotina, Pezizomycotina_Incertae sedis, Pezizomycotina_Incertae sedis, Pezizomycotina_Incertae sedis, Pezizomycotina_Incertae sedis, Fusicolla, Fusicolla acetilerea, Fusicolla_acetilerea(HQ897790)
		219	Ascomycota, Pezizomycotina, Eurotiomycetes, Eurotiomycetidae, Eurotiales, Trichocomaceae, Penicillium, ., Eupenicillium_brefeldianum(AF033435)
		241	Ascomycota, Pezizomycotina, Sordariomycetes, Sordariomycetidae, Sordariales, Chaetomiaceae, Myceliophthora, ., Myceliophthora_lutea(HQ871783)
		839	Ascomycota, Pezizomycotina, Eurotiomycetes, Eurotiomycetidae, Eurotiales, Trichocomaceae, Eupenicillium, ., Penicillium_ochrochloron(AF033441)
		279	Ascomycota, Pezizomycotina, Sordariomycetes, Hypocreomycetidae, Hypocreales, Nectriaceae, Nectria, ., Mariannaea_elegans(AY805570)
		653	Chytridiomycota, Chytridiomycota_Incertae sedis, Chytridiomycetes, Chytridiomycetes_Incertae sedis, Rhizophlyctidales, Rhizophlyctidaceae, Rhizophlyctis, Rhizophlyctis rosea, *
		612	Ascomycota, Pezizomycotina, Eurotiomycetes, ., ., ., ., ., *
		371	Ascomycota, Pezizomycotina, ., ., ., ., ., ., *
		693	Ascomycota, Pezizomycotina, Dothideomycetes, Pleosporomycetidae, Pleosporales, Pleosporaceae, Pleospora, Pleospora alfalfae, Stemphylium_vesicarium(FR648328)
		441	Ascomycota, Pezizomycotina, Sordariomycetes, Sordariomycetidae, Sordariales, Chaetomiaceae, Humicola, ., Humicola_nigrescens(AB625592)
		1794	Unclassified, ., ., ., ., ., ., ., *
		345	Ascomycota, Pezizomycotina, Dothideomycetes, Pleosporomycetidae, Pleosporales, Sporormiaceae, Preussia, Preussia terricola, Preussia_terricola(GQ203765)
		2000	Glomeromycota, Glomeromycota_Incertae sedis, Glomeromycetes, Glomeromycetes_Incertae sedis, Glomerales, Glomeraceae, Rhizophagus, Rhizophagus cf irregularis MUCL 43205, Glomus_intraradices(FJ769312)
		1014	Ascomycota, Pezizomycotina, Eurotiomycetes, Eurotiomycetidae, Eurotiales, Trichocomaceae, ., ., *
		17	Ascomycota, Pezizomycotina, Eurotiomycetes, Chaetothyriomycetidae, Chaetothyriales, Herpotrichiellaceae, ., ., *
		33	Zygomycota, Mucoromycotina, Mucoromycotina_Incertae sedis, Mucoromycotina_Incertae sedis, Mortierellales, Mortierellaceae, Mortierella, Mortierella alpina, Mortierella_alpina(FJ161920)
		23	Ascomycota, Pezizomycotina, Eurotiomycetes, ., ., ., ., ., *
		282	Zygomycota, Mucoromycotina, Mucoromycotina_Incertae sedis, Mucoromycotina_Incertae sedis, Mortierellales, Mortierellaceae, Mortierella, Mortierella epigama, *
		258	Ascomycota, Pezizomycotina, Eurotiomycetes, Chaetothyriomycetidae, Chaetothyriales, Herpotrichiellaceae, Cladophialophora, ., Cladophialophora_chaetospira(EU137333)
		389	Unclassified, ., ., ., ., ., ., ., *
		908	Ascomycota, Pezizomycotina, Leotiomycetes, Leotiomycetes_Incertae sedis, Leotiomycetes_Incertae sedis, Leotiomycetes_Incertae sedis, Collophora, Collophora pallida, Collophora_pallida(GQ154581)
		83	Ascomycota, Pezizomycotina, Sordariomycetes, Sordariomycetidae, Sordariales, Chaetomiaceae, Humicola, Humicola fuscoatra, Humicola_fuscoatra(GU183113)
		1726	Ascomycota, Pezizomycotina, Sordariomycetes, Hypocreomycetidae, Hypocreales, Hypocreaceae, Hypocrea, ., Hypocrea_virescentiflava(AY737768)
		575	Ascomycota, Pezizomycotina, Eurotiomycetes, Eurotiomycetidae, Eurotiales, Trichocomaceae, Penicillium, Penicillium mallochii, Penicillium_mallochii(JN626122)
		30	Ascomycota, Pezizomycotina, Pezizomycotina_Incertae sedis, Pezizomycotina_Incertae sedis, Pezizomycotina_Incertae sedis, Pezizomycotina_Incertae sedis, Thelonectria, Thelonectria veuillotiana, Thelonectria_veuillotiana(JQ403305)
		285	Basidiomycota, ., ., ., ., ., ., ., *
		1282	Ascomycota, Pezizomycotina, Dothideomycetes, Pleosporomycetidae, Pleosporales, Didymellaceae, Leptosphaerulina, Leptosphaerulina australis, Leptosphaerulina_australis(JN712494)
		119	Unclassified, ., ., ., ., ., ., ., *
		465	Ascomycota, Pezizomycotina, Dothideomycetes, Pleosporomycetidae, Pleosporales, Sporormiaceae, Preussia, Preussia intermedia, Preussia_intermedia(GQ203779)
		183	Glomeromycota, Glomeromycota_Incertae sedis, Glomeromycetes, Glomeromycetes_Incertae sedis, Glomerales, Glomeraceae, Rhizophagus, Rhizophagus cf irregularis MUCL 43205, Rhizophagus_cf_irregularis_MUCL_43205(FR750106)
		117	Basidiomycota, ., ., ., ., ., ., ., *
		193	Chytridiomycota, Chytridiomycota_Incertae sedis, Chytridiomycetes, Chytridiomycetes_Incertae sedis, Spizellomycetales, Spizellomycetaceae, ., ., *
		222	Ascomycota, Pezizomycotina, Leotiomycetes, Leotiomycetidae, Helotiales, Sclerotiniaceae, Sclerotinia, Sclerotinia homoeocarpa, Sclerotinia_homoeocarpa(KC509956)
		212	Ascomycota, Pezizomycotina, ., ., ., ., ., ., *
		426	Ascomycota, Pezizomycotina, Dothideomycetes, Pleosporomycetidae, Pleosporales, Leptosphaeriaceae, Paraphoma, Paraphoma chrysanthemicola, Paraphoma_chrysanthemicola(HQ115688)
		187	Unclassified, ., ., ., ., ., ., ., *
		252	Ascomycota, Pezizomycotina, Sordariomycetes, Hypocreomycetidae, Hypocreales, Hypocreales_Incertae sedis, Emericellopsis, ., Emericellopsis_glabra(AB425984)
		1315	Basidiomycota, ., ., ., ., ., ., ., *
		716	Basidiomycota, ., ., ., ., ., ., ., *
		131	Basidiomycota, Agaricomycotina, Agaricomycetes, Agaricomycetidae, Agaricales, Marasmiaceae, ., ., *
		396	Unclassified, ., ., ., ., ., ., ., *
		700	Ascomycota, Pezizomycotina, ., ., ., ., ., ., *
		462	Ascomycota, Pezizomycotina, Dothideomycetes, Pleosporomycetidae, Pleosporales, Montagnulaceae, Paraconiothyrium, Paraconiothyrium brasiliense, Paraconiothyrium_brasiliense(EU295647)
		514	Ascomycota, Pezizomycotina, Sordariomycetes, Hypocreomycetidae, Hypocreales, Nectriaceae, Volutella, Volutella ciliata, Volutella_ciliata(JF937561)
		42	Ascomycota, Pezizomycotina, Leotiomycetes, Leotiomycetidae, Helotiales, Helotiaceae, Leptodontidium, Leptodontidium orchidicola, Leptodontidium_orchidicola(JN655581)
		2582	Ascomycota, Pezizomycotina, Sordariomycetes, Hypocreomycetidae, Hypocreales, Nectriaceae, Neonectria, ., Ilyonectria_estremocensis(JF735320)
		314	Ascomycota, Pezizomycotina, Sordariomycetes, Hypocreomycetidae, Hypocreales, ., ., ., Myrothecium_verrucaria(HQ625520)
		114	Ascomycota, Pezizomycotina, ., ., ., ., ., ., *
		149	Ascomycota, Pezizomycotina, Leotiomycetes, Leotiomycetes_Incertae sedis, Leotiomycetes_Incertae sedis, Leotiomycetes_Incertae sedis, Collophora, Collophora pallida, Collophora_pallida(GQ154581)
		64	Basidiomycota, Agaricomycotina, Agaricomycetes, Agaricomycetes_Incertae sedis, Cantharellales, Ceratobasidiaceae, Ceratobasidium, Ceratobasidium sp 2 MV_2011, Ceratobasidium_sp_2_MV_2011(JN569117)
		123	Unclassified, ., ., ., ., ., ., ., *
		169	Basidiomycota, Agaricomycotina, Agaricomycetes, ., ., ., ., ., *
		548	Basidiomycota, Agaricomycotina, ., ., ., ., ., ., *
		383	Basidiomycota, ., ., ., ., ., ., ., *
		502	Unclassified, ., ., ., ., ., ., ., *
		1215	Ascomycota, Pezizomycotina, Pezizomycotina_Incertae sedis, Pezizomycotina_Incertae sedis, Pezizomycotina_Incertae sedis, Pezizomycotina_Incertae sedis, Knufia, Sarcinomyces petricola, Sarcinomyces_petricola(FJ489613)
		874	Ascomycota, Pezizomycotina, Sordariomycetes, Hypocreomycetidae, Microascales, Microascaceae, Scedosporium, Scedosporium aurantiacum, Scedosporium_aurantiacum(AJ888441)
		1015	Ascomycota, Pezizomycotina, Leotiomycetes, Leotiomycetidae, Helotiales, ., ., ., Chalara_microspora(FR667227)
		84	Ascomycota, Pezizomycotina, Eurotiomycetes, Chaetothyriomycetidae, ., ., ., ., *
		775	Ascomycota, Pezizomycotina, Pezizomycotina_Incertae sedis, Pezizomycotina_Incertae sedis, Pezizomycotina_Incertae sedis, Pezizomycotina_Incertae sedis, Knufia, Sarcinomyces petricola, Sarcinomyces_petricola(FJ489613)
		11	Zygomycota, Mucoromycotina, Mucoromycotina_Incertae sedis, Mucoromycotina_Incertae sedis, Mortierellales, Mortierellaceae, Mortierella, ., Mortierella_elongata(HQ630336)
		128	Ascomycota, Pezizomycotina, Dothideomycetes, Pleosporomycetidae, Pleosporales, Pleosporales_Incertae sedis, Ochrocladosporium, ., Phoma_putaminum(HQ596909)
		1236	Basidiomycota, Agaricomycotina, Tremellomycetes, Tremellomycetidae, Tremellales, Tremellaceae, Cryptococcus, Cryptococcus podzolicus, Cryptococcus_podzolicus(HF558650)
		392	Basidiomycota, ., ., ., ., ., ., ., *
		110	Unclassified, ., ., ., ., ., ., ., *
		130	Ascomycota, Pezizomycotina, Dothideomycetes, Pleosporomycetidae, Pleosporales, Didymellaceae, Didymella, Phoma exigua, Boeremia_exigua_var_exigua(HQ201951)
		148	Ascomycota, Pezizomycotina, Dothideomycetes, Dothideomycetidae, Capnodiales, Mycosphaerellaceae, Phaeothecoidea, Phaeothecoidea eucalypti, *
		625	Ascomycota, Pezizomycotina, ., ., ., ., ., ., *
		167	Basidiomycota, ., ., ., ., ., ., ., *
		144	Ascomycota, Pezizomycotina, Sordariomycetes, Hypocreomycetidae, Hypocreales, Nectriaceae, Cosmospora, Cosmospora butyri, Cosmospora_butyri(JN942831)
		125	Basidiomycota, Agaricomycotina, Agaricomycetes, Agaricomycetes_Incertae sedis, Cantharellales, Ceratobasidiaceae, Ceratobasidium, Ceratobasidium sp 2 MV_2011, Ceratobasidium_sp_2_MV_2011(JN569117)
		58	Ascomycota, Pezizomycotina, Leotiomycetes, Leotiomycetidae, Helotiales, Hyaloscyphaceae, Calycina, Calycina herbarum, Calycina_herbarum(AM262399)
		55	Ascomycota, Pezizomycotina, Sordariomycetes, Hypocreomycetidae, Hypocreales, ., ., ., *
		138	Ascomycota, Pezizomycotina, ., ., ., ., ., ., *
		184	Ascomycota, Pezizomycotina, Sordariomycetes, Hypocreomycetidae, Hypocreales, ., ., ., Epichloe_typhina(L07132)
		806	Glomeromycota, Glomeromycota_Incertae sedis, Glomeromycetes, Glomeromycetes_Incertae sedis, Glomerales, Glomeraceae, ., ., Glomus_sp_7_SUN_2011(JF439200)
		498	Ascomycota, Pezizomycotina, Sordariomycetes, Hypocreomycetidae, Hypocreales, Nectriaceae, Cosmospora, Cosmospora butyri, Cosmospora_butyri(JQ070093)
		623	Ascomycota, Pezizomycotina, Sordariomycetes, Hypocreomycetidae, Hypocreales, Hypocreales_Incertae sedis, Myrothecium, ., Myrothecium_roridum(FJ914699)
